# Supplementary material for: 1H-1,2,4-Triazol-4-ium (3,4-dichloro­phen­yl)methane­sulfonate
Source: Acta Crystallogr Sect E Struct Rep Online. 2011 Dec 14;68(Pt 1):o131. doi: 10.1107/S1600536811053062 (PMC3254477; doi:10.1107/S1600536811053062)
Supplement: Supplementary file 2 [file e-68-0o131-Isup2.hkl]

# 
# h,k,l, Fc-squared, Fo-squared, sigma(Fo-squared) and status flag 
# 
data_I
_shelx_title ' 6_2_0m in P-1' 
_shelx_refln_list_code          4 
_shelx_F_calc_maximum      100.71 
_exptl_crystal_F_000       316.00 
_reflns_d_resolution_high  0.8410 
 
loop_ 
 _symmetry_equiv_pos_as_xyz 
 'x, y, z' 
 '-x, -y, -z' 
 
_cell_length_a     5.2430 
_cell_length_b     8.2970 
_cell_length_c    14.5656 
_cell_angle_alpha  94.330 
_cell_angle_beta   98.387 
_cell_angle_gamma  92.292 
 
_shelx_F_squared_multiplier     1.000 
 
loop_ 
 _refln_index_h 
 _refln_index_k 
 _refln_index_l 
 _refln_F_squared_calc 
 _refln_F_squared_meas 
 _refln_F_squared_sigma 
 _refln_observed_status 
   1   0   0      594.43      638.01     14.04 o 
   3   0   0        1.37        1.50      0.41 o 
   4   0   0      401.59      431.25      6.67 o 
   5   0   0       76.62       73.09      3.57 o 
   6   0   0        9.58        9.63      1.65 o 
  -6   1   0        4.24        7.35      1.71 o 
  -5   1   0        0.11        0.60      0.44 o 
  -4   1   0      164.28      143.58      3.21 o 
  -3   1   0      228.59      207.88      3.05 o 
  -2   1   0     3054.33     3074.40     38.40 o 
  -1   1   0     2909.81     3172.19     64.23 o 
   0   1   0      280.40      245.85      5.29 o 
   1   1   0     2905.36     2816.08     74.76 o 
   2   1   0     1603.24     1518.14     22.83 o 
   3   1   0       55.90       55.20      1.43 o 
   4   1   0       99.16       91.20      2.50 o 
   5   1   0      146.68      163.68      3.05 o 
  -6   2   0        3.80        5.18      3.37 o 
  -5   2   0       72.99       59.27      2.53 o 
  -4   2   0      140.68      156.40      4.29 o 
  -3   2   0      264.97      237.97      3.35 o 
  -2   2   0      150.55      129.21      2.40 o 
  -1   2   0      588.13      494.98      9.10 o 
   0   2   0     4086.09     3598.26    102.36 o 
   1   2   0       19.87       21.02      0.78 o 
   2   2   0      120.58      125.56      1.91 o 
   3   2   0     1505.18     1530.18     20.61 o 
   4   2   0      391.76      385.16      5.25 o 
   5   2   0       14.45       11.27      1.06 o 
  -5   3   0        8.49        8.66      1.19 o 
  -4   3   0      173.01      186.97      4.97 o 
  -3   3   0       24.67       28.40      1.44 o 
  -2   3   0      194.38      192.54      4.39 o 
  -1   3   0     2423.14     2418.29     35.55 o 
   0   3   0       10.63       15.52      0.78 o 
   1   3   0      739.04      699.52      9.58 o 
   2   3   0      574.77      608.99      7.89 o 
   3   3   0        0.07        0.37      0.32 o 
   4   3   0      377.25      411.09      6.85 o 
   5   3   0       59.44       53.21      2.07 o 
  -5   4   0        9.10       17.57      1.65 o 
  -4   4   0       65.62       68.03      2.69 o 
  -3   4   0      831.45      799.39     15.43 o 
  -2   4   0      110.48      104.55      3.79 o 
  -1   4   0        4.27       12.21      0.81 o 
   0   4   0      135.45      186.86      3.02 o 
   1   4   0      969.24      933.57     11.66 o 
   2   4   0      458.42      482.75      6.53 o 
   3   4   0      414.31      375.35      6.01 o 
   4   4   0       19.18       25.14      1.38 o 
   5   4   0        0.03        0.64      0.56 o 
  -5   5   0       40.92       42.57      2.60 o 
  -4   5   0        0.30        0.28      1.01 o 
  -3   5   0       68.92       69.70      2.84 o 
  -2   5   0      122.46      124.06      3.45 o 
  -1   5   0      793.77      778.02      9.82 o 
   0   5   0      269.23      314.53      4.83 o 
   1   5   0        0.37        0.07      0.27 o 
   2   5   0      288.22      268.27      4.55 o 
   3   5   0      190.54      175.53      5.58 o 
   4   5   0      191.72      193.41      5.34 o 
   5   5   0        1.45        2.09      0.74 o 
  -5   6   0        5.77        3.06      1.68 o 
  -4   6   0        5.81        2.74      0.84 o 
  -3   6   0      239.55      247.20      6.19 o 
  -2   6   0       30.45       24.38      1.60 o 
  -1   6   0        1.62        2.47      0.57 o 
   0   6   0      901.32      856.24     11.94 o 
   1   6   0       68.84       74.29      2.68 o 
   2   6   0       83.37       97.27      4.33 o 
   3   6   0        2.19        2.20      0.58 o 
   4   6   0        0.38        0.91      0.57 o 
  -4   7   0       21.37       23.65      2.03 o 
  -3   7   0       69.85       63.61      2.72 o 
  -2   7   0       38.69       37.30      1.89 o 
  -1   7   0        0.94        2.09      0.83 o 
   0   7   0       14.47       15.63      0.96 o 
   1   7   0      278.82      254.58      4.54 o 
   2   7   0        6.01        5.62      0.83 o 
   3   7   0       17.19       15.06      2.04 o 
   4   7   0       20.94       18.33      1.53 o 
  -3   8   0        9.56       12.58      2.49 o 
  -2   8   0       72.98       68.33      3.38 o 
  -1   8   0       55.91       54.94      2.81 o 
   0   8   0      135.08      139.75      4.88 o 
   1   8   0       14.48       21.87      1.53 o 
   2   8   0       18.91       18.06      1.36 o 
   3   8   0       16.05       21.11      1.89 o 
  -2   9   0        9.17        7.64      1.36 o 
  -1   9   0       51.68       49.02      3.69 o 
   0   9   0        4.18        3.16      0.92 o 
   1   9   0      185.92      188.70      4.40 o 
   2   9   0       69.20       68.26      2.45 o 
  -2  -9   1       54.21       65.57      2.40 o 
  -1  -9   1      200.54      199.85      4.58 o 
   0  -9   1       28.28       25.66      2.06 o 
   1  -9   1        7.65        6.68      1.21 o 
   2  -9   1       96.11      107.25      4.58 o 
  -3  -8   1       47.04       49.95      2.10 o 
  -2  -8   1       22.65       29.35      2.22 o 
  -1  -8   1        1.73        3.76      0.75 o 
   0  -8   1      755.64      753.20     30.19 o 
   1  -8   1       65.63       62.43      2.99 o 
   2  -8   1        1.21        4.38      0.97 o 
   3  -8   1       34.45       38.75      3.29 o 
  -4  -7   1       61.14       65.29      3.10 o 
  -3  -7   1      183.73      184.33      4.34 o 
  -2  -7   1        5.17        6.03      0.76 o 
  -1  -7   1      622.50      614.86      9.21 o 
   0  -7   1      119.16      113.48      2.47 o 
   1  -7   1      782.43      752.06     17.80 o 
   2  -7   1      108.12      103.98      3.36 o 
   3  -7   1        5.79        8.54      1.75 o 
   4  -7   1        9.25        7.76      1.22 o 
  -4  -6   1        4.38        5.96      1.03 o 
  -3  -6   1       87.61       90.45      2.62 o 
  -2  -6   1      177.77      181.05      3.53 o 
  -1  -6   1     1511.72     1543.63     20.88 o 
   0  -6   1      187.73      176.72      2.85 o 
   1  -6   1      280.06      285.46      5.33 o 
   2  -6   1        0.47        1.00      0.48 o 
   3  -6   1      193.07      184.65      5.04 o 
   4  -6   1        1.11       -0.01      0.66 o 
   5  -6   1        0.03        0.31      0.65 o 
  -5  -5   1       61.66       58.43      2.37 o 
  -4  -5   1       15.70       25.87      1.74 o 
  -3  -5   1       92.72       94.70      4.74 o 
  -2  -5   1        1.68        4.72      0.55 o 
  -1  -5   1     1470.63     1520.37     18.63 o 
   0  -5   1       47.07       53.79      1.19 o 
   1  -5   1      100.40      119.11      2.14 o 
   2  -5   1        9.63       12.86      1.12 o 
   3  -5   1       96.49      107.72      3.74 o 
   4  -5   1      384.37      385.03      8.87 o 
   5  -5   1       35.19       32.37      2.29 o 
  -5  -4   1       27.37       31.44      1.95 o 
  -4  -4   1        5.13        5.69      0.93 o 
  -3  -4   1      394.54      413.66      6.93 o 
  -2  -4   1      275.07      309.52      6.49 o 
  -1  -4   1        1.06        1.81      0.36 o 
   0  -4   1      248.79      265.57      4.08 o 
   1  -4   1      666.08      700.39      8.75 o 
   2  -4   1      198.58      205.87      4.77 o 
   3  -4   1     1154.28     1078.17     20.19 o 
   4  -4   1        7.07        3.90      1.08 o 
   5  -4   1        8.96        8.45      1.15 o 
  -5  -3   1       77.98       92.14      2.79 o 
  -4  -3   1        4.67        2.77      0.56 o 
  -3  -3   1       53.06       60.33      2.08 o 
  -2  -3   1       68.54       72.54      3.74 o 
  -1  -3   1     1117.74     1165.55     40.13 o 
   0  -3   1      257.52      252.44      4.41 o 
   1  -3   1      354.38      341.68      7.16 o 
   2  -3   1      488.30      519.78     10.04 o 
   3  -3   1       52.89       59.98      2.66 o 
   4  -3   1      297.28      290.41      6.86 o 
   5  -3   1        0.39        1.88      0.56 o 
  -5  -2   1       94.48       92.72      2.14 o 
  -4  -2   1      155.91      172.35      3.08 o 
  -3  -2   1       21.59       25.17      1.08 o 
  -2  -2   1     1085.40     1198.64     16.36 o 
  -1  -2   1      606.53      612.83     10.27 o 
   0  -2   1     3017.48     3120.10     80.30 o 
   1  -2   1     1048.58      990.18     14.78 o 
   2  -2   1       91.90      111.87      1.89 o 
   3  -2   1      236.86      282.90      4.39 o 
   4  -2   1       14.41       13.38      1.26 o 
   5  -2   1       78.29       87.49      3.19 o 
   6  -2   1       21.77       21.87      2.40 o 
  -5  -1   1       27.72       31.99      1.11 o 
  -4  -1   1       93.81       89.26      2.58 o 
  -3  -1   1       26.44       25.56      1.53 o 
  -2  -1   1        3.66        1.18      0.33 o 
  -1  -1   1      247.56      206.25      2.77 o 
   0  -1   1        2.39        0.01      0.07 o 
   1  -1   1     1612.58     1664.88     28.26 o 
   2  -1   1      960.88     1112.62     14.76 o 
   3  -1   1      104.55      104.85      1.80 o 
   4  -1   1        1.35        0.49      0.31 o 
   5  -1   1        0.01        0.42      0.44 o 
   6  -1   1       13.53       14.92      2.05 o 
  -6   0   1       10.97        8.72      2.03 o 
  -5   0   1       72.31       75.36      2.80 o 
  -4   0   1      114.26      136.23      2.47 o 
  -3   0   1      597.57      616.57     10.03 o 
  -2   0   1      226.33      257.03      5.18 o 
  -1   0   1     3332.84     3663.66    141.75 o 
   1   0   1     1107.12      978.31     12.78 o 
   2   0   1       51.78       71.50      1.40 o 
   3   0   1       44.42       49.90      1.15 o 
   4   0   1        0.01        0.88      0.31 o 
   5   0   1      158.20      141.20      8.27 o 
   6   0   1       26.65       29.29      4.66 o 
  -6   1   1       13.09       14.44      1.44 o 
  -5   1   1       20.03       23.89      1.69 o 
  -4   1   1       23.00       24.63      1.13 o 
  -3   1   1     1091.17     1224.10     15.17 o 
  -2   1   1     1232.15     1237.78     16.57 o 
  -1   1   1     2299.84     2321.16     34.52 o 
   0   1   1      104.26       95.26      3.23 o 
   1   1   1     2778.10     2655.21     63.12 o 
   2   1   1       23.06       17.11      0.73 o 
   3   1   1      291.29      279.61      4.49 o 
   4   1   1      263.88      289.50      4.46 o 
   5   1   1       21.07       20.74      1.39 o 
   6   1   1        1.67        2.38      2.03 o 
  -6   2   1        0.81        0.64      0.61 o 
  -5   2   1       13.00       10.42      1.24 o 
  -4   2   1       95.03       87.83      4.32 o 
  -3   2   1      454.80      489.09      7.10 o 
  -2   2   1      382.97      382.16      6.41 o 
  -1   2   1       15.47       12.38      0.49 o 
   0   2   1       38.74       36.73      0.69 o 
   1   2   1      462.18      468.48      6.49 o 
   2   2   1     1767.84     1658.76     24.21 o 
   3   2   1      269.24      230.36      4.11 o 
   4   2   1      162.32      155.91      2.84 o 
   5   2   1      186.81      186.51      4.26 o 
  -5   3   1        0.06       -0.01      0.48 o 
  -4   3   1       57.49       64.74      2.50 o 
  -3   3   1       19.67       17.36      1.27 o 
  -2   3   1      238.71      258.49      5.55 o 
  -1   3   1       73.54       78.50      1.67 o 
   0   3   1     2062.66     1950.23     24.75 o 
   1   3   1      207.35      188.75      2.74 o 
   2   3   1      460.96      502.29      8.94 o 
   3   3   1      719.01      779.73      9.44 o 
   4   3   1      958.32      926.51     14.84 o 
   5   3   1        4.69        6.12      0.88 o 
  -5   4   1       88.11       87.62      3.34 o 
  -4   4   1      156.45      154.18      4.45 o 
  -3   4   1        4.98        6.52      0.91 o 
  -2   4   1        9.46        4.45      0.66 o 
  -1   4   1      318.62      366.91      5.40 o 
   0   4   1      149.43      176.46      2.42 o 
   1   4   1     1871.24     1808.88     26.93 o 
   2   4   1      568.05      560.55      8.20 o 
   3   4   1      293.27      289.61      4.90 o 
   4   4   1      207.12      198.27      4.47 o 
   5   4   1       92.29      103.43      3.49 o 
  -5   5   1        8.01        4.46      0.94 o 
  -4   5   1       44.55       46.61      5.60 o 
  -3   5   1       31.92       32.01      1.70 o 
  -2   5   1       86.10       76.05      2.52 o 
  -1   5   1        1.97        9.46      0.59 o 
   0   5   1      585.88      608.62      7.29 o 
   1   5   1      385.39      374.04      5.80 o 
   2   5   1       13.22       10.68      0.61 o 
   3   5   1      233.37      240.14      4.87 o 
   4   5   1      241.97      227.26      4.54 o 
   5   5   1       14.53       10.40      1.20 o 
  -5   6   1       24.79       27.01      2.49 o 
  -4   6   1       32.95       34.19      2.10 o 
  -3   6   1        2.50        0.66      1.10 o 
  -2   6   1       62.73       65.53      2.45 o 
  -1   6   1      572.29      560.59     13.51 o 
   0   6   1       99.22      101.23      1.95 o 
   1   6   1      764.51      746.66      9.83 o 
   2   6   1       67.61       68.68      1.91 o 
   3   6   1       95.47       98.92      2.59 o 
   4   6   1       21.04       26.43      2.02 o 
  -4   7   1        8.40       11.85      1.43 o 
  -3   7   1      130.71      140.24      4.37 o 
  -2   7   1       83.69       82.40      3.06 o 
  -1   7   1        0.49        0.70      0.60 o 
   0   7   1      408.42      405.29      5.80 o 
   1   7   1      529.56      532.27      8.20 o 
   2   7   1        1.82        1.52      0.43 o 
   3   7   1        3.06        0.65      0.57 o 
   4   7   1      126.78      138.61      3.94 o 
  -3   8   1        0.48        0.01      0.75 o 
  -2   8   1      299.66      296.46      8.77 o 
  -1   8   1       32.74       31.26      1.70 o 
   0   8   1        7.08       10.17      1.37 o 
   1   8   1       18.21       17.59      1.14 o 
   2   8   1      361.38      342.93      5.54 o 
   3   8   1       22.66       23.83      1.71 o 
  -2   9   1        1.52        2.32      2.00 o 
  -1   9   1        3.20        1.58      1.02 o 
   0   9   1      125.96      137.97      5.17 o 
   1   9   1        6.62        6.23      1.00 o 
   2   9   1       11.93       15.93      1.37 o 
  -2  -9   2       23.28       30.05      1.87 o 
  -1  -9   2       12.63       17.28      1.63 o 
   0  -9   2        9.26        7.90      1.86 o 
   1  -9   2      168.99      153.16     12.08 o 
   2  -9   2        6.04        3.94      1.59 o 
  -3  -8   2        0.08       -0.63      0.63 o 
  -2  -8   2       21.67       24.11      1.94 o 
  -1  -8   2      291.23      276.44      5.58 o 
   0  -8   2        5.05        6.18      1.58 o 
   1  -8   2        6.88        4.34      0.95 o 
   2  -8   2       49.93       53.20      2.94 o 
   3  -8   2       37.41       41.83      2.96 o 
  -4  -7   2       27.37       21.96      1.97 o 
  -3  -7   2      146.84      142.32      3.66 o 
  -2  -7   2        0.45        0.34      0.43 o 
  -1  -7   2        5.59        5.17      0.65 o 
   0  -7   2      505.37      529.43      7.92 o 
   1  -7   2      375.77      422.00     10.87 o 
   2  -7   2        1.93        4.87      0.89 o 
   3  -7   2       11.01        8.69      1.18 o 
   4  -7   2       40.70       41.35      3.28 o 
  -4  -6   2        0.02        0.54      0.51 o 
  -3  -6   2        3.77        2.22      0.58 o 
  -2  -6   2     1655.51     1611.47     24.61 o 
  -1  -6   2      181.61      177.58      3.82 o 
   0  -6   2       41.48       40.21      1.22 o 
   1  -6   2      105.93      100.67      2.48 o 
   2  -6   2      228.18      237.70      5.72 o 
   3  -6   2      209.85      205.19      5.58 o 
   4  -6   2       47.61       46.23      2.99 o 
  -5  -5   2       23.93       23.77      2.01 o 
  -4  -5   2      340.20      353.70      6.86 o 
  -3  -5   2      106.43      101.79      2.73 o 
  -2  -5   2        8.50        9.86      0.84 o 
  -1  -5   2        1.78        0.74      0.41 o 
   0  -5   2     1335.22     1236.95     16.86 o 
   1  -5   2       50.01       48.44      1.26 o 
   2  -5   2      121.71      128.79      4.25 o 
   3  -5   2      411.64      440.42      9.46 o 
   4  -5   2      365.55      362.82      8.51 o 
   5  -5   2        2.07        2.04      0.95 o 
  -5  -4   2      165.49      157.13      3.91 o 
  -4  -4   2       69.90       69.20      2.20 o 
  -3  -4   2      116.17      126.16      2.97 o 
  -2  -4   2       49.42       45.60      1.43 o 
  -1  -4   2      165.45      153.61      3.03 o 
   0  -4   2      150.84      143.14      2.47 o 
   1  -4   2     1853.80     1883.07     25.03 o 
   2  -4   2      315.95      287.58      5.16 o 
   3  -4   2      204.20      232.12      5.60 o 
   4  -4   2       74.24       74.38      2.84 o 
   5  -4   2       63.96       80.00      4.03 o 
  -5  -3   2       23.96       17.52      1.15 o 
  -4  -3   2      335.99      359.54      5.99 o 
  -3  -3   2      477.24      469.52      7.23 o 
  -2  -3   2       79.02       61.20      1.59 o 
  -1  -3   2       22.61       13.12      0.66 o 
   0  -3   2     1021.29      918.82     23.69 o 
   1  -3   2       66.05      105.12      1.83 o 
   2  -3   2       31.83       28.16      0.97 o 
   3  -3   2      911.56      934.03     17.57 o 
   4  -3   2      171.01      165.04      4.56 o 
   5  -3   2       10.75       16.79      1.61 o 
  -5  -2   2      208.62      236.99      4.72 o 
  -4  -2   2      385.16      398.33      6.52 o 
  -3  -2   2      133.15      151.04      3.23 o 
  -2  -2   2      249.13      260.83      4.13 o 
  -1  -2   2     2538.72     2476.29     39.14 o 
   0  -2   2       33.13       59.13      1.25 o 
   1  -2   2     1041.97     1129.27     15.01 o 
   2  -2   2      397.77      413.54      6.61 o 
   3  -2   2      271.98      262.10      4.62 o 
   4  -2   2       12.77       16.78      1.49 o 
   5  -2   2      147.46      138.75      4.28 o 
  -6  -1   2       19.04       25.41      2.65 o 
  -5  -1   2       18.92       14.96      0.82 o 
  -4  -1   2       56.19       55.71      1.90 o 
  -3  -1   2      904.28      933.63     14.78 o 
  -2  -1   2       62.83       64.72      1.62 o 
  -1  -1   2       77.92       62.90      1.34 o 
   0  -1   2     2818.17     3129.71     89.59 o 
   1  -1   2     5416.73     5298.62    103.47 o 
   2  -1   2       19.31       16.70      0.83 o 
   3  -1   2       89.51       79.41      1.87 o 
   4  -1   2        0.03        0.61      0.72 o 
   5  -1   2        4.98        3.27      1.76 o 
   6  -1   2       47.45       47.21      3.28 o 
  -6   0   2        1.03        2.79      0.73 o 
  -5   0   2       41.08       53.23      2.27 o 
  -4   0   2      159.60      151.90      2.96 o 
  -3   0   2      416.54      459.85      7.52 o 
  -2   0   2     1273.80     1254.92     18.87 o 
  -1   0   2      793.90      725.14     26.47 o 
   0   0   2      115.26      100.33      2.09 o 
   1   0   2        5.17        3.66      0.36 o 
   2   0   2      722.88      722.79      9.94 o 
   3   0   2      251.70      235.18      4.85 o 
   4   0   2        0.03        0.10      0.23 o 
   5   0   2      197.79      191.11     10.15 o 
   6   0   2       22.29       28.64      4.67 o 
  -6   1   2       58.12       60.77      2.71 o 
  -5   1   2        4.61        3.85      0.85 o 
  -4   1   2       12.73       21.16      1.41 o 
  -3   1   2       15.69       16.71      0.66 o 
  -2   1   2        0.58        0.98      0.32 o 
  -1   1   2      375.71      342.64     12.82 o 
   0   1   2     1352.86     1511.10     25.75 o 
   1   1   2      178.17      190.68      2.66 o 
   2   1   2     1173.41     1164.24     12.37 o 
   3   1   2      285.02      357.99      5.04 o 
   4   1   2      321.88      320.43      5.30 o 
   5   1   2       16.27       20.21      1.77 o 
  -6   2   2        0.03        0.76      0.59 o 
  -5   2   2       23.45       29.59      1.94 o 
  -4   2   2       23.12       27.13      1.56 o 
  -3   2   2      244.93      249.18      3.94 o 
  -2   2   2        8.39        3.26      0.43 o 
  -1   2   2        3.55        1.15      0.22 o 
   0   2   2     1272.38     1234.52     21.86 o 
   1   2   2      617.70      574.93      6.29 o 
   2   2   2        0.23        0.38      0.23 o 
   3   2   2      158.45      169.41      2.58 o 
   4   2   2      223.56      221.63      4.11 o 
   5   2   2       79.28       95.65      2.76 o 
  -6   3   2       35.11       40.55      4.67 o 
  -5   3   2        4.46        5.08      1.08 o 
  -4   3   2       61.19       63.54      2.46 o 
  -3   3   2       93.91       97.66      3.37 o 
  -2   3   2       53.03       36.92      1.44 o 
  -1   3   2      405.52      441.20      5.65 o 
   0   3   2      117.92      159.22      2.15 o 
   1   3   2     1123.31     1265.34     13.43 o 
   2   3   2       17.84       15.77      0.57 o 
   3   3   2      269.55      281.27      3.96 o 
   4   3   2      202.13      183.14      4.12 o 
   5   3   2       18.18       14.72      1.28 o 
  -5   4   2      108.66      116.44      3.97 o 
  -4   4   2       48.35       56.67      2.43 o 
  -3   4   2       43.16       51.20      3.47 o 
  -2   4   2      794.45      821.27     15.44 o 
  -1   4   2      518.10      509.61      7.12 o 
   0   4   2      101.19      121.63      1.83 o 
   1   4   2       32.33       31.21      1.05 o 
   2   4   2      284.37      297.61      4.08 o 
   3   4   2       57.91       63.66      1.84 o 
   4   4   2       76.99       86.17      2.65 o 
   5   4   2       12.46       10.11      1.16 o 
  -5   5   2        0.76       -0.62      1.42 o 
  -4   5   2       95.18       88.06      4.40 o 
  -3   5   2      193.27      202.41      5.28 o 
  -2   5   2       45.07       45.27      1.89 o 
  -1   5   2      264.33      263.01      4.09 o 
   0   5   2       84.14       79.07      1.41 o 
   1   5   2      209.10      240.33      3.43 o 
   2   5   2       33.50       36.70      1.50 o 
   3   5   2       73.62       83.76      2.44 o 
   4   5   2       18.03       18.46      1.29 o 
  -5   6   2       27.93       27.73      2.25 o 
  -4   6   2       57.47       55.02      2.57 o 
  -3   6   2       43.76       40.52      2.04 o 
  -2   6   2      188.47      195.95      4.99 o 
  -1   6   2       49.03       60.88      2.02 o 
   0   6   2      468.53      490.79      6.70 o 
   1   6   2      482.24      443.29      7.30 o 
   2   6   2      102.60       90.86      2.07 o 
   3   6   2       12.10       22.02      1.35 o 
   4   6   2       19.63       20.32      1.56 o 
  -4   7   2      106.68       93.19      3.62 o 
  -3   7   2        6.02        9.59      1.22 o 
  -2   7   2      166.09      135.52      5.05 o 
  -1   7   2       13.07       18.79      2.55 o 
   0   7   2      163.01      167.48      2.93 o 
   1   7   2        0.97        1.14      0.36 o 
   2   7   2        6.29       10.37      0.92 o 
   3   7   2        1.63        1.68      0.59 o 
  -3   8   2       44.76       38.67      2.63 o 
  -2   8   2      155.52      148.43      5.42 o 
  -1   8   2       83.16       84.63      2.83 o 
   0   8   2        2.10        2.67      0.75 o 
   1   8   2       60.00       63.47      1.90 o 
   2   8   2       16.88       16.48      1.38 o 
   3   8   2      150.91      163.04      4.25 o 
  -2   9   2        1.04        0.33      0.73 o 
  -1   9   2      205.14      197.16      6.63 o 
   0   9   2       10.49       15.57      2.10 o 
   1   9   2       40.31       41.92      1.88 o 
  -2  -9   3        0.21        0.20      0.56 o 
  -1  -9   3        2.77        1.79      0.72 o 
   0  -9   3       41.05       49.64      4.12 o 
   1  -9   3       64.18       59.57      4.85 o 
   2  -9   3       44.55       46.06      2.83 o 
  -3  -8   3        7.48       11.52      1.25 o 
  -2  -8   3      393.75      375.45      9.17 o 
  -1  -8   3       13.46       12.28      1.13 o 
   0  -8   3       32.88       28.82      1.66 o 
   1  -8   3        7.55        8.49      1.22 o 
   2  -8   3      243.11      237.97      9.37 o 
   3  -8   3        0.32        0.67      0.74 o 
  -4  -7   3       63.41       65.21      2.42 o 
  -3  -7   3       25.29       25.16      1.61 o 
  -2  -7   3        8.20        8.41      0.92 o 
  -1  -7   3      257.13      268.29      6.32 o 
   0  -7   3      500.93      503.22      6.83 o 
   1  -7   3        0.04        0.72      0.90 o 
   2  -7   3       20.43       17.76      1.52 o 
   3  -7   3        4.16        4.14      0.97 o 
   4  -7   3        7.45        2.94      0.84 o 
  -4  -6   3        8.61        7.87      0.94 o 
  -3  -6   3      180.67      176.88      4.83 o 
  -2  -6   3       62.17       59.07      2.37 o 
  -1  -6   3       26.22       31.75      1.31 o 
   0  -6   3        1.13        0.64      0.40 o 
   1  -6   3       71.39       71.79      2.02 o 
   2  -6   3       63.36       55.18      2.24 o 
   3  -6   3        3.44        3.23      0.77 o 
   4  -6   3       63.99       58.40      2.69 o 
  -5  -5   3        7.92        5.43      0.86 o 
  -4  -5   3      110.88      106.11      3.81 o 
  -3  -5   3       21.12       19.34      1.40 o 
  -2  -5   3        0.31        0.84      0.40 o 
  -1  -5   3      113.56      101.63      2.38 o 
   0  -5   3       48.59       55.41      1.38 o 
   1  -5   3       82.98      108.11      2.14 o 
   2  -5   3       80.14       90.12      2.82 o 
   3  -5   3      206.67      204.10      5.27 o 
   4  -5   3       40.32       32.81      1.97 o 
   5  -5   3        8.48        6.19      1.08 o 
  -5  -4   3       45.96       46.42      2.03 o 
  -4  -4   3        1.66        4.09      0.73 o 
  -3  -4   3      147.57      151.72      4.02 o 
  -2  -4   3      277.45      271.11      4.94 o 
  -1  -4   3      392.42      425.06      6.99 o 
   0  -4   3     1965.02     2132.83     31.00 o 
   1  -4   3       40.32       39.94      1.12 o 
   2  -4   3      272.21      284.64      5.18 o 
   3  -4   3        4.08        4.89      0.77 o 
   4  -4   3      128.10      140.54      4.22 o 
   5  -4   3       51.97       54.47      3.55 o 
  -5  -3   3        4.93        4.05      0.58 o 
  -4  -3   3      417.82      391.92      7.31 o 
  -3  -3   3        0.06        0.50      0.57 o 
  -2  -3   3       21.06       14.72      0.58 o 
  -1  -3   3      455.42      512.44      7.17 o 
   0  -3   3      616.23      659.51     10.20 o 
   1  -3   3      610.74      624.95      8.66 o 
   2  -3   3      857.42      884.78     12.15 o 
   3  -3   3       56.41       48.66      1.96 o 
   4  -3   3        0.27       -0.08      0.52 o 
   5  -3   3        3.80        4.54      1.18 o 
  -6  -2   3       27.53       27.33      1.83 o 
  -5  -2   3      105.93      107.30      2.40 o 
  -4  -2   3       17.75       14.87      1.05 o 
  -3  -2   3       10.84       10.61      0.82 o 
  -2  -2   3        0.09        1.23      0.25 o 
  -1  -2   3      174.86      193.58      2.63 o 
   0  -2   3     2657.62     2611.75     34.11 o 
   1  -2   3        0.77        0.19      0.17 o 
   2  -2   3      194.33      207.50      3.68 o 
   3  -2   3       27.55       27.03      0.99 o 
   4  -2   3       81.83       79.36      3.50 o 
   5  -2   3        0.90        2.60      1.07 o 
  -6  -1   3        5.28        3.96      1.56 o 
  -5  -1   3       15.23       12.32      0.80 o 
  -4  -1   3      155.40      146.51      3.02 o 
  -3  -1   3        0.02       -0.17      0.21 o 
  -2  -1   3      154.19      133.82      2.37 o 
  -1  -1   3     6670.27     6802.38    188.08 o 
   0  -1   3     1473.45     1516.69     22.33 o 
   1  -1   3     2143.55     2114.19     31.11 o 
   2  -1   3      463.42      606.29      9.49 o 
   3  -1   3      192.72      246.30      5.15 o 
   4  -1   3      315.12      317.19      8.63 o 
   5  -1   3       24.33       37.53      5.06 o 
  -6   0   3       18.30       21.67      2.47 o 
  -5   0   3       90.56       73.54      3.10 o 
  -4   0   3       29.07       28.65      1.10 o 
  -3   0   3     1007.06     1017.38     15.12 o 
  -2   0   3      149.90      117.95      2.09 o 
  -1   0   3     5240.49     5067.65    173.68 o 
   0   0   3      102.57       92.19      1.68 o 
   1   0   3      443.90      367.96      5.85 o 
   2   0   3        0.02        0.65      0.26 o 
   3   0   3       73.51       53.53      1.51 o 
   4   0   3      253.36      248.56      5.56 o 
   5   0   3       11.43        8.03      1.43 o 
  -6   1   3       25.47       23.95      2.26 o 
  -5   1   3       72.57       72.77      3.00 o 
  -4   1   3        0.03        0.45      0.38 o 
  -3   1   3       42.16       49.52      1.18 o 
  -2   1   3      973.62     1012.67     13.73 o 
  -1   1   3     6010.63     5701.12    210.25 o 
   0   1   3      357.80      338.65      6.16 o 
   1   1   3      325.99      357.37      4.72 o 
   2   1   3      135.27      120.61      1.80 o 
   3   1   3      790.68      767.04     10.91 o 
   4   1   3      614.42      650.71     10.86 o 
   5   1   3       15.22       12.83      1.16 o 
  -6   2   3       10.90       11.83      1.42 o 
  -5   2   3       51.02       46.83      2.49 o 
  -4   2   3       27.74       30.53      2.36 o 
  -3   2   3     1121.70     1113.98     18.32 o 
  -2   2   3       57.09       59.07      1.61 o 
  -1   2   3      334.44      379.33      6.96 o 
   0   2   3     3558.39     3659.28     40.44 o 
   1   2   3     1702.03     1680.73     20.32 o 
   2   2   3     1661.47     1848.12     20.96 o 
   3   2   3      421.41      392.29      6.90 o 
   4   2   3      180.35      197.48      4.28 o 
   5   2   3       58.08       58.88      2.40 o 
  -6   3   3        1.43        3.75      0.85 o 
  -5   3   3       17.24       20.90      1.77 o 
  -4   3   3      297.01      277.88      7.49 o 
  -3   3   3       87.19       82.43      2.65 o 
  -2   3   3      508.21      467.98      7.68 o 
  -1   3   3        0.33        2.58      0.30 o 
   0   3   3       44.56       42.55      1.00 o 
   1   3   3     2168.81     2329.96     28.97 o 
   2   3   3     1181.05     1171.58     12.71 o 
   3   3   3       88.21       69.23      1.70 o 
   4   3   3        1.05        1.66      0.84 o 
   5   3   3       98.04       96.84      3.35 o 
  -5   4   3       34.34       42.51      4.82 o 
  -4   4   3       43.95       33.69      1.90 o 
  -3   4   3      474.61      478.31      9.93 o 
  -2   4   3      324.42      343.36      5.99 o 
  -1   4   3        9.61       14.53      0.67 o 
   0   4   3      850.52      781.59      9.16 o 
   1   4   3       25.77       24.54      0.70 o 
   2   4   3        2.33        4.19      0.39 o 
   3   4   3      390.25      403.65      6.58 o 
   4   4   3      105.73       98.93      3.32 o 
   5   4   3       13.70       13.01      1.45 o 
  -5   5   3        0.28        1.03      0.71 o 
  -4   5   3      837.79      810.97     16.30 o 
  -3   5   3        1.86        3.04      0.69 o 
  -2   5   3      112.39      109.12      3.88 o 
  -1   5   3        0.10        0.31      0.31 o 
   0   5   3      978.54      956.41     11.22 o 
   1   5   3     1003.55      956.85     12.26 o 
   2   5   3       94.04       87.68      1.78 o 
   3   5   3        9.46       15.40      1.10 o 
   4   5   3       12.34        9.96      1.10 o 
  -5   6   3       29.24       23.29      2.64 o 
  -4   6   3        7.02        8.74      1.57 o 
  -3   6   3      214.13      226.65      5.86 o 
  -2   6   3      141.07      129.62      4.59 o 
  -1   6   3      224.61      213.30      5.73 o 
   0   6   3        0.03        2.42      0.33 o 
   1   6   3      503.33      484.52      6.82 o 
   2   6   3      214.95      203.42      3.93 o 
   3   6   3       48.20       51.78      2.04 o 
   4   6   3        7.51        4.90      0.86 o 
  -4   7   3       55.45       54.25      2.73 o 
  -3   7   3       48.59       42.91      2.65 o 
  -2   7   3        6.98        9.78      1.37 o 
  -1   7   3      681.48      669.68     15.53 o 
   0   7   3      292.08      295.79      4.57 o 
   1   7   3      106.63      102.61      2.22 o 
   2   7   3       29.04       33.92      1.64 o 
   3   7   3       96.80       90.24      2.90 o 
  -3   8   3       44.47       47.79      6.14 o 
  -2   8   3       53.23       48.68      2.81 o 
  -1   8   3        0.23        0.24      0.78 o 
   0   8   3      274.77      272.10      6.44 o 
   1   8   3       37.70       35.22      1.43 o 
   2   8   3        0.80        0.45      0.54 o 
  -2   9   3      105.01      103.07      4.22 o 
  -1   9   3       34.52       30.89      3.70 o 
   0   9   3        1.16        1.30      1.33 o 
   1   9   3        9.31        8.17      1.19 o 
  -2  -9   4        0.12       -0.25      0.70 o 
  -1  -9   4       97.50      105.13      3.68 o 
   0  -9   4       23.28       24.66      3.42 o 
   1  -9   4      157.96      170.74      9.14 o 
   2  -9   4        9.76       10.73      1.86 o 
  -3  -8   4       30.26       34.60      1.67 o 
  -2  -8   4      161.45      155.41      3.51 o 
  -1  -8   4       74.34       66.42      2.00 o 
   0  -8   4      221.65      230.20      7.16 o 
   1  -8   4       24.04       32.64      2.12 o 
   2  -8   4       43.01       43.92      3.46 o 
   3  -8   4       74.61       80.12      6.07 o 
  -4  -7   4       52.17       56.03      2.08 o 
  -3  -7   4       19.66       20.98      1.78 o 
  -2  -7   4      215.38      214.75      5.57 o 
  -1  -7   4      832.65      843.49     13.55 o 
   0  -7   4        0.18        0.16      0.37 o 
   1  -7   4        4.05        7.13      1.12 o 
   2  -7   4       10.87       15.54      1.42 o 
   3  -7   4       28.99       35.53      2.11 o 
   4  -7   4       16.78       18.43      2.42 o 
  -4  -6   4      123.64      125.10      5.40 o 
  -3  -6   4       74.58       77.49      2.88 o 
  -2  -6   4       76.81       86.70      2.95 o 
  -1  -6   4        6.39        6.59      0.75 o 
   0  -6   4     1013.88     1025.10     15.59 o 
   1  -6   4       68.88       68.83      1.97 o 
   2  -6   4       45.58       52.13      2.45 o 
   3  -6   4      292.26      284.00      6.92 o 
   4  -6   4       31.17       39.87      3.08 o 
  -5  -5   4        3.22        2.22      0.58 o 
  -4  -5   4      188.38      180.18      4.29 o 
  -3  -5   4        2.11        1.12      1.08 o 
  -2  -5   4      617.43      614.53     11.94 o 
  -1  -5   4       69.84       60.08      1.51 o 
   0  -5   4      284.18      298.36      5.19 o 
   1  -5   4      284.99      321.21      5.03 o 
   2  -5   4     1230.26     1182.77     21.83 o 
   3  -5   4       61.08       55.64      2.31 o 
   4  -5   4        4.04        2.05      0.65 o 
   5  -5   4       17.64       18.65      2.30 o 
  -5  -4   4       27.24       31.05      1.77 o 
  -4  -4   4       10.84       18.10      1.34 o 
  -3  -4   4      164.15      155.32      4.10 o 
  -2  -4   4      674.04      664.34      9.36 o 
  -1  -4   4      132.77      155.86      2.41 o 
   0  -4   4      769.77      777.36      9.98 o 
   1  -4   4       17.76       21.08      0.76 o 
   2  -4   4       98.36      112.03      2.59 o 
   3  -4   4      385.89      404.77      8.70 o 
   4  -4   4       58.88       51.17      2.34 o 
   5  -4   4       26.02       36.68      5.21 o 
  -5  -3   4        7.83        8.48      1.16 o 
  -4  -3   4      535.25      549.30      9.40 o 
  -3  -3   4      256.65      258.21      4.46 o 
  -2  -3   4        0.41        0.72      0.35 o 
  -1  -3   4        3.17        3.70      0.30 o 
   0  -3   4      149.33      107.53      1.72 o 
   1  -3   4     1352.85     1386.45     18.53 o 
   2  -3   4      429.80      425.38      6.26 o 
   3  -3   4       24.35       27.25      1.17 o 
   4  -3   4       68.19       68.41      2.63 o 
   5  -3   4       29.45       26.33      2.55 o 
  -6  -2   4       13.04       13.87      2.04 o 
  -5  -2   4      182.74      174.00      3.66 o 
  -4  -2   4       10.99       10.37      0.93 o 
  -3  -2   4      795.01      789.85     11.11 o 
  -2  -2   4      264.23      229.03      3.36 o 
  -1  -2   4        9.44        9.32      0.47 o 
   0  -2   4       92.21      106.01      1.80 o 
   1  -2   4      244.31      212.74      3.86 o 
   2  -2   4        8.86       16.77      0.72 o 
   3  -2   4       93.59       72.87      3.28 o 
   4  -2   4       17.10       11.65      2.56 o 
   5  -2   4       55.43       40.44      5.27 o 
  -6  -1   4        0.09        0.50      0.88 o 
  -5  -1   4      154.20      167.75      3.55 o 
  -4  -1   4      195.63      200.55      3.38 o 
  -3  -1   4       60.85       57.09      1.31 o 
  -2  -1   4        8.83       10.30      0.46 o 
  -1  -1   4     1981.26     1972.64     26.19 o 
   0  -1   4      175.36      154.14      2.69 o 
   1  -1   4      389.08      366.42      5.89 o 
   2  -1   4       38.15       28.35      0.92 o 
   3  -1   4      212.33      208.11      3.96 o 
   4  -1   4      417.13      432.10     11.25 o 
   5  -1   4        1.16        2.32      1.84 o 
  -6   0   4       12.49       13.83      2.02 o 
  -5   0   4      139.96      136.48      4.04 o 
  -4   0   4      192.00      203.00      3.67 o 
  -3   0   4       23.06       16.01      1.11 o 
  -2   0   4      501.52      521.84      7.17 o 
  -1   0   4    10142.16    10152.51    424.08 o 
   0   0   4     8546.95     8784.63    151.87 o 
   1   0   4      193.22      227.48      3.54 o 
   2   0   4        1.93        0.39      0.16 o 
   3   0   4       85.37       88.95      2.13 o 
   4   0   4        2.42        6.63      0.90 o 
   5   0   4       89.89       84.13      3.82 o 
  -6   1   4        0.01        0.49      1.39 o 
  -5   1   4       25.97       26.04      1.74 o 
  -4   1   4       11.02       16.45      1.38 o 
  -3   1   4        2.09        1.85      0.29 o 
  -2   1   4       52.54       42.72      1.00 o 
  -1   1   4     4934.27     5078.60    227.22 o 
   0   1   4      132.63       99.80      1.59 o 
   1   1   4      138.13      141.42      2.44 o 
   2   1   4        0.43        0.10      0.25 o 
   3   1   4       36.78       40.13      1.44 o 
   4   1   4      133.50      125.32      3.54 o 
   5   1   4        0.01       -0.29      0.76 o 
  -6   2   4        0.26       -0.58      0.64 o 
  -5   2   4       36.22       39.92      2.11 o 
  -4   2   4       66.44       65.98      2.46 o 
  -3   2   4       78.31       76.96      1.77 o 
  -2   2   4        5.24        7.01      0.48 o 
  -1   2   4      177.86      174.82      2.77 o 
   0   2   4      932.94      955.75     11.82 o 
   1   2   4     2218.64     2340.37     28.30 o 
   2   2   4       33.64       27.71      0.73 o 
   3   2   4       28.01       35.65      1.28 o 
   4   2   4       16.40       14.79      1.17 o 
   5   2   4        6.09        8.13      1.12 o 
  -5   3   4       10.36        8.12      1.28 o 
  -4   3   4      116.36      119.93      3.69 o 
  -3   3   4       20.06       21.35      1.36 o 
  -2   3   4       62.23       69.64      2.31 o 
  -1   3   4       16.50        9.95      0.57 o 
   0   3   4       35.03       44.53      0.97 o 
   1   3   4      136.19       95.07      1.86 o 
   2   3   4        0.26        0.15      0.17 o 
   3   3   4      155.45      128.03      3.11 o 
   4   3   4       77.45       80.37      2.84 o 
   5   3   4        6.46        6.44      1.23 o 
  -5   4   4        0.23        0.05      0.53 o 
  -4   4   4        8.48        6.07      0.95 o 
  -3   4   4      348.38      344.18      7.63 o 
  -2   4   4       61.95       59.11      1.93 o 
  -1   4   4      427.95      442.95      7.33 o 
   0   4   4      740.58      750.08      9.58 o 
   1   4   4       86.72       94.06      1.66 o 
   2   4   4      442.38      446.43      6.34 o 
   3   4   4      197.71      184.92      4.14 o 
   4   4   4       61.89       70.22      2.76 o 
   5   4   4       37.00       42.42      2.26 o 
  -5   5   4       72.13       63.04      3.78 o 
  -4   5   4       71.46       66.07      2.79 o 
  -3   5   4       27.75       22.83      4.39 o 
  -2   5   4        0.88        0.25      0.44 o 
  -1   5   4       50.57       59.24      1.45 o 
   0   5   4      629.10      634.39      7.75 o 
   1   5   4      173.36      198.35      3.27 o 
   2   5   4      154.44      149.05      3.10 o 
   3   5   4        3.30        7.83      0.90 o 
   4   5   4      157.38      158.26      4.12 o 
  -4   6   4        8.72        7.14      1.77 o 
  -3   6   4       95.75       84.13      3.69 o 
  -2   6   4       81.55       79.68      3.95 o 
  -1   6   4      128.48      131.76      3.57 o 
   0   6   4       77.18       85.72      1.94 o 
   1   6   4       43.76       44.97      1.31 o 
   2   6   4      112.96      121.32      2.81 o 
   3   6   4       64.09       52.69      2.09 o 
   4   6   4       94.37       82.79      2.87 o 
  -4   7   4        4.36        3.61      1.01 o 
  -3   7   4      143.56      140.29      5.34 o 
  -2   7   4      134.16      135.41      4.94 o 
  -1   7   4       83.32       78.20      2.66 o 
   0   7   4       95.56       99.28      2.13 o 
   1   7   4      283.36      283.65      5.05 o 
   2   7   4        1.42        0.80      0.55 o 
   3   7   4       42.90       50.49      2.15 o 
  -3   8   4        8.32        4.91      1.10 o 
  -2   8   4       37.51       37.82      1.85 o 
  -1   8   4      155.08      169.24      7.50 o 
   0   8   4      471.42      487.28     10.33 o 
   1   8   4      110.03      112.66      3.11 o 
   2   8   4       61.28       64.25      2.80 o 
  -2   9   4       13.68       11.70      1.99 o 
  -1   9   4        8.80        6.98      1.61 o 
   0   9   4        6.19        5.38      1.29 o 
   1   9   4      299.81      299.78     15.13 o 
  -2  -9   5        3.67        4.69      0.78 o 
  -1  -9   5      110.45       90.85      4.17 o 
   0  -9   5      118.08      119.46      6.99 o 
   1  -9   5       29.60       31.18      4.03 o 
   2  -9   5       18.19       21.02      2.25 o 
  -3  -8   5        3.30        3.00      0.75 o 
  -2  -8   5        0.68        1.70      0.73 o 
  -1  -8   5        0.81        0.86      0.51 o 
   0  -8   5      208.21      194.42      6.43 o 
   1  -8   5        0.07        2.47      1.20 o 
   2  -8   5        2.37        2.65      0.93 o 
   3  -8   5       28.09       26.18      2.48 o 
  -4  -7   5       10.61        8.93      0.99 o 
  -3  -7   5      199.54      193.74      4.62 o 
  -2  -7   5        4.86        5.78      1.06 o 
  -1  -7   5       23.92       20.97      1.43 o 
   0  -7   5       49.22       39.53      1.87 o 
   1  -7   5       41.13       44.26      3.37 o 
   2  -7   5       74.14       62.94      2.54 o 
   3  -7   5       44.95       52.69      3.17 o 
   4  -7   5       38.38       42.01      2.81 o 
  -4  -6   5       36.72       44.52      2.16 o 
  -3  -6   5       95.91       94.67      4.86 o 
  -2  -6   5      172.70      160.86      3.75 o 
  -1  -6   5      366.63      408.21      7.19 o 
   0  -6   5      241.06      218.82      3.76 o 
   1  -6   5        2.95        6.43      0.70 o 
   2  -6   5       28.62       41.19      2.94 o 
   3  -6   5      147.97      150.99      4.47 o 
   4  -6   5       15.17       17.14      2.06 o 
  -5  -5   5        0.29        0.62      0.57 o 
  -4  -5   5        4.27        4.07      0.99 o 
  -3  -5   5      192.12      191.48      4.25 o 
  -2  -5   5       16.56       17.26      1.17 o 
  -1  -5   5       11.38       12.26      0.90 o 
   0  -5   5       16.25       22.99      0.90 o 
   1  -5   5      729.17      791.11     12.38 o 
   2  -5   5       15.60       20.66      1.45 o 
   3  -5   5       51.65       51.39      4.36 o 
   4  -5   5       59.91       71.76      3.77 o 
  -5  -4   5       44.06       39.35      2.43 o 
  -4  -4   5       12.91       10.30      1.04 o 
  -3  -4   5       18.22       18.83      1.20 o 
  -2  -4   5       49.72       52.45      1.68 o 
  -1  -4   5      935.94      922.74     11.39 o 
   0  -4   5     1028.13     1067.80     13.03 o 
   1  -4   5       89.43       96.76      1.83 o 
   2  -4   5      214.59      272.71      5.12 o 
   3  -4   5      723.18      689.32     13.66 o 
   4  -4   5        3.90        5.59      0.92 o 
   5  -4   5        9.99        8.76      1.61 o 
  -5  -3   5       56.42       52.49      2.00 o 
  -4  -3   5        7.32        7.02      0.96 o 
  -3  -3   5        4.31        6.38      0.56 o 
  -2  -3   5        1.06        1.08      0.29 o 
  -1  -3   5        0.28        0.07      0.15 o 
   0  -3   5     1496.61     1502.08     17.92 o 
   1  -3   5       83.39       72.76      1.54 o 
   2  -3   5       69.51       73.40      1.83 o 
   3  -3   5       82.72       89.73      2.74 o 
   4  -3   5      387.86      410.48     12.88 o 
   5  -3   5        2.80        3.00      1.11 o 
  -5  -2   5       23.94       28.66      1.41 o 
  -4  -2   5      329.56      308.78      5.29 o 
  -3  -2   5       15.54       14.50      0.84 o 
  -2  -2   5       56.83       45.24      1.19 o 
  -1  -2   5       20.61       31.25      0.86 o 
   0  -2   5      708.63      641.64      8.69 o 
   1  -2   5      657.56      672.57     10.51 o 
   2  -2   5      335.09      265.27      5.43 o 
   3  -2   5       77.39       70.04      2.03 o 
   4  -2   5       29.11       15.26      2.96 o 
   5  -2   5      101.81      111.76      7.82 o 
  -6  -1   5      145.24      148.72      5.59 o 
  -5  -1   5       69.25       61.54      2.14 o 
  -4  -1   5       13.66       21.51      1.33 o 
  -3  -1   5       68.80       63.04      1.51 o 
  -2  -1   5      371.82      325.68      4.09 o 
  -1  -1   5      177.65      155.48      2.28 o 
   0  -1   5     1134.40     1003.99     15.23 o 
   1  -1   5        0.05        1.20      0.24 o 
   2  -1   5      466.31      464.44      7.58 o 
   3  -1   5      118.35      136.98      3.45 o 
   4  -1   5      260.28      246.10      7.34 o 
   5  -1   5        6.21        3.04      1.82 o 
  -6   0   5       24.15       25.23      3.35 o 
  -5   0   5        2.37        3.45      0.83 o 
  -4   0   5      452.36      454.43      6.98 o 
  -3   0   5      148.49      171.11      2.98 o 
  -2   0   5        2.41        1.39      0.25 o 
  -1   0   5     1005.76     1056.54     11.82 o 
   0   0   5     9243.26     9041.08    125.32 o 
   1   0   5      211.50      202.73      2.93 o 
   2   0   5       57.39       58.83      1.57 o 
   3   0   5       34.75       36.35      1.57 o 
   4   0   5       32.33       43.51      2.25 o 
   5   0   5      181.09      167.95      6.03 o 
  -6   1   5       25.76       31.05      3.08 o 
  -5   1   5        0.21       -0.38      0.44 o 
  -4   1   5        3.77        5.11      0.94 o 
  -3   1   5      972.13     1010.79     13.53 o 
  -2   1   5     1223.78     1205.86     22.89 o 
  -1   1   5      169.80      188.30      2.48 o 
   0   1   5       97.10       93.87      1.53 o 
   1   1   5     1345.61     1242.58     16.87 o 
   2   1   5      178.45      143.64      3.03 o 
   3   1   5      233.62      221.13      5.09 o 
   4   1   5      125.26      136.55      3.84 o 
   5   1   5        1.11        1.57      0.86 o 
  -6   2   5       31.96       29.94      3.12 o 
  -5   2   5        1.88        0.41      0.54 o 
  -4   2   5      408.47      426.92      9.18 o 
  -3   2   5        0.57        0.56      0.28 o 
  -2   2   5      123.20      143.09      4.16 o 
  -1   2   5     1074.92     1016.01     12.79 o 
   0   2   5      272.14      261.27      3.65 o 
   1   2   5       97.69       76.64      1.67 o 
   2   2   5      464.96      503.77      8.52 o 
   3   2   5      618.58      583.72      8.88 o 
   4   2   5        0.07       -0.47      0.47 o 
   5   2   5       21.96       20.38      2.29 o 
  -5   3   5       14.86       16.96      1.98 o 
  -4   3   5       32.34       35.67      2.16 o 
  -3   3   5       41.43       39.07      2.01 o 
  -2   3   5      374.72      409.74      5.82 o 
  -1   3   5      479.84      471.23      5.66 o 
   0   3   5      467.80      425.19      5.69 o 
   1   3   5      496.31      534.18      6.59 o 
   2   3   5      121.26      118.28      2.51 o 
   3   3   5       38.83       52.82      1.68 o 
   4   3   5      341.33      357.84      7.94 o 
   5   3   5        3.66        1.86      0.94 o 
  -5   4   5       63.66       72.78      3.39 o 
  -4   4   5      184.42      180.92      5.07 o 
  -3   4   5      183.44      175.98      6.40 o 
  -2   4   5       53.68       55.52      1.87 o 
  -1   4   5        1.09        2.57      0.30 o 
   0   4   5       53.45       48.89      1.16 o 
   1   4   5        1.26        0.87      0.25 o 
   2   4   5      225.04      235.11      3.86 o 
   3   4   5      534.68      514.22      9.12 o 
   4   4   5       24.49       19.60      1.47 o 
  -5   5   5       27.20       27.78      2.53 o 
  -4   5   5       34.15       39.29      3.46 o 
  -3   5   5       21.29       26.73      2.13 o 
  -2   5   5       16.25       15.57      1.54 o 
  -1   5   5       52.69       48.66      1.21 o 
   0   5   5       28.19       24.32      0.78 o 
   1   5   5       98.60       88.38      2.13 o 
   2   5   5      250.14      241.11      4.83 o 
   3   5   5        0.98        1.72      0.59 o 
   4   5   5       46.30       41.83      2.63 o 
  -4   6   5        7.11        7.59      1.69 o 
  -3   6   5        1.51        1.05      1.10 o 
  -2   6   5        0.84        1.61      0.71 o 
  -1   6   5       65.25       69.87      1.79 o 
   0   6   5      910.98      856.10     11.24 o 
   1   6   5       51.49       44.84      1.49 o 
   2   6   5        8.36       11.73      0.82 o 
   3   6   5       11.37       15.01      1.35 o 
  -4   7   5        5.37        4.73      1.17 o 
  -3   7   5      200.32      207.89      7.08 o 
  -2   7   5        3.45        5.13      0.83 o 
  -1   7   5       17.05       16.96      1.20 o 
   0   7   5       51.11       48.13      1.56 o 
   1   7   5      161.93      139.11      3.10 o 
   2   7   5       11.77       18.87      1.41 o 
   3   7   5       22.22       28.17      1.88 o 
  -3   8   5       13.78        9.13      1.49 o 
  -2   8   5      122.26      123.53      3.87 o 
  -1   8   5      121.14      111.16      3.53 o 
   0   8   5        0.62        1.34      0.35 o 
   1   8   5        1.87        0.92      0.57 o 
   2   8   5        2.91        4.28      1.71 o 
  -1   9   5        5.07        6.43      0.81 o 
   0   9   5       45.52       59.43      4.88 o 
  -1  -9   6       24.93       24.58      3.18 o 
   0  -9   6       15.49       18.83      2.91 o 
   1  -9   6       28.31       35.53      3.67 o 
  -3  -8   6        6.35        3.09      0.81 o 
  -2  -8   6        0.07        0.78      0.56 o 
  -1  -8   6       73.65       72.62      2.47 o 
   0  -8   6       52.65       58.65      3.11 o 
   1  -8   6       18.39       20.75      3.07 o 
   2  -8   6        2.13        2.65      1.03 o 
   3  -8   6        2.04        5.19      1.29 o 
  -4  -7   6        9.20        5.55      1.80 o 
  -3  -7   6      152.41      143.70      3.83 o 
  -2  -7   6        8.30        7.72      0.94 o 
  -1  -7   6       24.92       35.88      1.74 o 
   0  -7   6        1.83        2.14      0.66 o 
   1  -7   6      317.24      339.06      9.06 o 
   2  -7   6       12.60       13.29      1.48 o 
   3  -7   6       23.99       18.06      1.69 o 
  -4  -6   6        0.26        0.22      0.53 o 
  -3  -6   6       39.56       44.75      2.27 o 
  -2  -6   6      101.06       95.55      2.85 o 
  -1  -6   6      811.69      753.78     12.12 o 
   0  -6   6       15.23       17.76      1.62 o 
   1  -6   6       36.76       35.13      1.63 o 
   2  -6   6        8.57        7.11      0.98 o 
   3  -6   6       63.55       63.47      2.65 o 
   4  -6   6       67.06       64.34      2.85 o 
  -5  -5   6       12.17       13.96      1.34 o 
  -4  -5   6       44.97       45.86      1.93 o 
  -3  -5   6      210.07      203.75      4.48 o 
  -2  -5   6       41.01       36.89      1.50 o 
  -1  -5   6       43.10       37.53      1.41 o 
   0  -5   6      284.87      256.06      4.04 o 
   1  -5   6       27.14       35.74      1.16 o 
   2  -5   6       37.09       44.87      1.73 o 
   3  -5   6       49.32       48.33      2.19 o 
   4  -5   6       85.59       87.10      3.29 o 
  -5  -4   6      151.72      154.44      5.00 o 
  -4  -4   6       36.15       36.81      1.70 o 
  -3  -4   6       12.11       13.31      1.07 o 
  -2  -4   6        0.04        0.58      0.37 o 
  -1  -4   6       14.73       25.69      0.92 o 
   0  -4   6       17.90       27.07      1.49 o 
   1  -4   6        8.58       10.03      0.59 o 
   2  -4   6      275.45      241.25      4.72 o 
   3  -4   6      182.93      175.71      4.67 o 
   4  -4   6       34.38       26.28      2.44 o 
   5  -4   6       11.93        8.56      1.86 o 
  -5  -3   6       44.51       45.79      1.71 o 
  -4  -3   6       27.16       32.08      1.40 o 
  -3  -3   6        2.66        1.96      0.67 o 
  -2  -3   6       68.11       55.89      1.41 o 
  -1  -3   6       30.34       25.53      0.87 o 
   0  -3   6      215.62      223.22      3.19 o 
   1  -3   6      398.88      442.05      6.36 o 
   2  -3   6      225.21      224.61      4.25 o 
   3  -3   6      231.42      216.34      5.78 o 
   4  -3   6       42.23       26.10      3.80 o 
   5  -3   6        5.16        5.64      1.39 o 
  -5  -2   6      155.39      161.55      3.56 o 
  -4  -2   6      273.25      277.53      4.92 o 
  -3  -2   6       85.98       75.08      1.67 o 
  -2  -2   6      365.32      382.39      5.74 o 
  -1  -2   6        4.32        5.96      0.44 o 
   0  -2   6       10.35        8.30      0.54 o 
   1  -2   6       23.87       17.78      1.52 o 
   2  -2   6        5.72        6.37      0.58 o 
   3  -2   6        1.67        0.70      0.78 o 
   4  -2   6        2.17        5.32      2.21 o 
   5  -2   6       59.76       58.18      5.60 o 
  -6  -1   6       52.36       56.63      3.13 o 
  -5  -1   6        1.26        2.12      0.54 o 
  -4  -1   6       42.35       37.93      1.37 o 
  -3  -1   6       61.53       56.55      1.49 o 
  -2  -1   6      108.76      103.62      1.68 o 
  -1  -1   6       95.79      135.98      1.94 o 
   0  -1   6      226.50      208.08      2.97 o 
   1  -1   6      421.56      461.75      6.50 o 
   2  -1   6       12.70        9.14      0.61 o 
   3  -1   6       43.99       38.57      1.64 o 
   4  -1   6       28.60       26.64      2.11 o 
   5  -1   6       32.69       32.17      4.67 o 
  -6   0   6       48.37       57.30      4.91 o 
  -5   0   6        1.32        1.42      0.66 o 
  -4   0   6       97.63      105.87      2.85 o 
  -3   0   6      395.24      369.13      5.56 o 
  -2   0   6      165.53      170.64      2.85 o 
  -1   0   6      545.15      593.63      6.93 o 
   0   0   6      266.50      295.39      3.44 o 
   1   0   6       98.22      104.36      1.82 o 
   2   0   6       16.13       12.28      0.99 o 
   3   0   6      291.71      299.84      6.48 o 
   4   0   6        0.02        1.35      1.39 o 
   5   0   6       30.17       25.93      3.70 o 
  -6   1   6        8.87        8.54      2.09 o 
  -5   1   6       19.73       18.78      2.88 o 
  -4   1   6      261.96      243.64      4.62 o 
  -3   1   6      124.50      121.14      2.33 o 
  -2   1   6       88.68       77.36      1.63 o 
  -1   1   6      129.23      115.38      1.73 o 
   0   1   6      421.13      376.79      4.61 o 
   1   1   6      290.61      287.47      4.56 o 
   2   1   6        9.31        2.21      0.46 o 
   3   1   6       20.66       19.05      2.00 o 
   4   1   6       49.37       61.10      2.40 o 
   5   1   6       14.58       20.67      2.31 o 
  -5   2   6       15.54       13.06      1.62 o 
  -4   2   6        7.13        7.40      1.60 o 
  -3   2   6      535.97      547.06     10.59 o 
  -2   2   6      451.45      428.85      6.13 o 
  -1   2   6      107.00      105.02      1.66 o 
   0   2   6      156.36      144.52      2.10 o 
   1   2   6       39.32       27.28      0.98 o 
   2   2   6        7.82        3.45      0.41 o 
   3   2   6       26.64       26.15      1.45 o 
   4   2   6      170.41      152.77      4.31 o 
   5   2   6       13.98       15.95      2.16 o 
  -5   3   6       26.10       28.71      3.56 o 
  -4   3   6      293.30      274.09     12.85 o 
  -3   3   6        5.10        4.58      0.59 o 
  -2   3   6       29.68       32.76      1.08 o 
  -1   3   6      267.91      263.57      3.77 o 
   0   3   6      395.06      381.60      5.28 o 
   1   3   6     1033.87     1075.26     14.98 o 
   2   3   6       68.65       61.70      1.70 o 
   3   3   6      361.05      365.28      6.88 o 
   4   3   6       66.32       53.55      2.78 o 
  -5   4   6      153.67      147.23      5.59 o 
  -4   4   6        7.85        3.56      1.71 o 
  -3   4   6      389.50      377.95      9.95 o 
  -2   4   6      109.66      130.15      3.35 o 
  -1   4   6        0.27        0.88      0.23 o 
   0   4   6      730.45      738.46      9.64 o 
   1   4   6     1076.89     1038.20     16.28 o 
   2   4   6        0.31        1.54      0.34 o 
   3   4   6       10.05       10.19      1.04 o 
   4   4   6      233.79      233.62      5.33 o 
  -5   5   6       17.87       19.41      3.82 o 
  -4   5   6      108.34       97.08      8.71 o 
  -3   5   6       13.00       10.77      1.41 o 
  -2   5   6      121.49      137.89      3.73 o 
  -1   5   6      107.69       93.97      1.89 o 
   0   5   6      273.01      284.83      4.76 o 
   1   5   6       13.62       18.42      1.78 o 
   2   5   6      293.51      301.71      5.38 o 
   3   5   6       87.46       70.11      2.17 o 
   4   5   6        3.95        1.21      0.70 o 
  -4   6   6        0.29        0.96      0.74 o 
  -3   6   6       60.50       60.05      3.06 o 
  -2   6   6      108.23      116.85      2.97 o 
  -1   6   6      352.96      356.22      5.84 o 
   0   6   6      939.24      927.72     13.33 o 
   1   6   6       60.74       66.13      1.93 o 
   2   6   6       28.41       28.36      1.38 o 
   3   6   6        4.71        5.48      0.66 o 
  -4   7   6       69.64       65.39      3.59 o 
  -3   7   6       66.60       55.52      3.51 o 
  -2   7   6      269.29      272.62      5.61 o 
  -1   7   6      178.57      187.93      4.93 o 
   0   7   6      128.12      124.12      3.69 o 
   1   7   6       59.00       66.42      2.01 o 
   2   7   6      131.94      127.81      3.15 o 
   3   7   6       22.25       23.01      2.05 o 
  -3   8   6       93.77       93.67      4.32 o 
  -2   8   6      251.00      239.00      6.12 o 
  -1   8   6        8.41        9.09      1.07 o 
   0   8   6       12.91       10.10      1.15 o 
   1   8   6       17.92       14.84      1.08 o 
  -1  -9   7       40.53       43.66      2.94 o 
   0  -9   7       11.26        7.20      1.88 o 
   1  -9   7       39.77       34.99      4.37 o 
  -3  -8   7        0.25        1.51      0.62 o 
  -2  -8   7       68.24       72.49      2.59 o 
  -1  -8   7       15.05       14.89      1.32 o 
   0  -8   7       41.17       51.46      5.12 o 
   1  -8   7        6.25        3.30      1.25 o 
   2  -8   7        6.55        7.26      1.84 o 
  -3  -7   7       83.05       84.46      2.82 o 
  -2  -7   7        9.05       10.18      1.58 o 
  -1  -7   7       26.45       34.72      1.82 o 
   0  -7   7      113.35      124.50      3.73 o 
   1  -7   7        9.48        2.94      1.27 o 
   2  -7   7       50.11       60.74      2.54 o 
   3  -7   7        0.01        1.47      0.73 o 
  -4  -6   7        3.36        4.56      0.94 o 
  -3  -6   7      162.39      157.32      4.15 o 
  -2  -6   7      414.37      411.33      7.53 o 
  -1  -6   7       39.21       41.29      1.66 o 
   0  -6   7       39.35       51.44      1.76 o 
   1  -6   7        2.85        5.43      0.74 o 
   2  -6   7        3.57        2.34      0.64 o 
   3  -6   7        0.68        1.52      0.66 o 
   4  -6   7       23.68       23.38      3.46 o 
  -5  -5   7        7.21        7.12      0.96 o 
  -4  -5   7      313.27      314.55      6.43 o 
  -3  -5   7       13.41       14.17      1.18 o 
  -2  -5   7       15.18       16.16      1.17 o 
  -1  -5   7      303.07      311.84      5.70 o 
   0  -5   7       66.88       78.68      2.37 o 
   1  -5   7      156.83      164.16      3.10 o 
   2  -5   7        0.61        0.10      0.38 o 
   3  -5   7       95.52      113.50      3.63 o 
   4  -5   7       24.02       15.96      1.93 o 
  -5  -4   7      165.41      150.02      3.98 o 
  -4  -4   7        1.28        1.62      0.60 o 
  -3  -4   7      413.64      397.33      7.21 o 
  -2  -4   7       22.98       25.30      1.22 o 
  -1  -4   7      199.75      219.40      3.77 o 
   0  -4   7      531.72      550.86      7.18 o 
   1  -4   7      592.47      612.63      7.92 o 
   2  -4   7        1.13        1.85      0.49 o 
   3  -4   7        0.72        2.66      0.68 o 
   4  -4   7       54.06       56.53      4.11 o 
  -5  -3   7        3.42        4.46      0.64 o 
  -4  -3   7      515.57      511.78      8.15 o 
  -3  -3   7        8.65        7.31      0.59 o 
  -2  -3   7       28.49       24.00      0.95 o 
  -1  -3   7      523.30      490.90      7.11 o 
   0  -3   7        0.06        0.26      0.20 o 
   1  -3   7       86.84       83.90      1.79 o 
   2  -3   7      248.92      247.97      5.41 o 
   3  -3   7      179.90      161.08      5.33 o 
   4  -3   7        0.73        1.02      1.27 o 
   5  -3   7        5.59        3.98      1.19 o 
  -5  -2   7      202.01      207.30      4.26 o 
  -4  -2   7        0.42        0.63      0.41 o 
  -3  -2   7      140.55      144.05      3.16 o 
  -2  -2   7       19.95       20.05      0.78 o 
  -1  -2   7       93.65       93.91      2.04 o 
   0  -2   7      800.02      754.53     10.32 o 
   1  -2   7      359.86      375.64      5.54 o 
   2  -2   7       21.78       25.42      1.09 o 
   3  -2   7       43.36       42.65      1.78 o 
   4  -2   7       13.00       14.37      1.93 o 
   5  -2   7        8.63        7.33      2.39 o 
  -5  -1   7       44.13       49.69      2.16 o 
  -4  -1   7      215.56      219.23      4.12 o 
  -3  -1   7       17.75       15.86      0.81 o 
  -2  -1   7       64.87       75.75      1.24 o 
  -1  -1   7     2171.22     2217.01     23.00 o 
   0  -1   7      982.93      956.54     11.74 o 
   1  -1   7       42.44       47.93      1.18 o 
   2  -1   7        4.81       12.91      1.07 o 
   3  -1   7       62.64       71.55      2.95 o 
   4  -1   7       67.94       54.15      2.90 o 
   5  -1   7       19.40       19.07      3.62 o 
  -6   0   7       31.28       30.48      4.09 o 
  -5   0   7       17.60       17.22      1.89 o 
  -4   0   7        1.27        1.72      0.54 o 
  -3   0   7      475.91      498.17      7.29 o 
  -2   0   7     3562.79     3599.13     39.41 o 
  -1   0   7      253.18      256.50      3.13 o 
   0   0   7        4.73        8.51      0.36 o 
   1   0   7        2.38        1.53      0.26 o 
   2   0   7      162.01      151.65      4.47 o 
   3   0   7       18.64       23.96      1.49 o 
   4   0   7       25.37       22.64      1.70 o 
   5   0   7        4.30        4.46      1.40 o 
  -5   1   7      116.80      127.84      7.54 o 
  -4   1   7      177.38      192.99      3.94 o 
  -3   1   7        4.13        6.82      0.58 o 
  -2   1   7       80.72       86.57      2.16 o 
  -1   1   7     2272.13     2324.35     25.69 o 
   0   1   7      218.27      228.98      3.40 o 
   1   1   7        1.24        0.72      0.19 o 
   2   1   7      356.19      335.73      6.28 o 
   3   1   7      604.19      667.76     12.94 o 
   4   1   7       26.76       34.95      1.94 o 
   5   1   7        5.35        0.35      0.90 o 
  -5   2   7        2.10       -0.04      0.76 o 
  -4   2   7       22.42       24.97      1.83 o 
  -3   2   7      754.89      749.89     11.63 o 
  -2   2   7       69.24       69.56      1.45 o 
  -1   2   7       77.92       86.90      1.51 o 
   0   2   7       22.03       27.48      0.74 o 
   1   2   7      853.52      898.97     12.72 o 
   2   2   7       42.78       39.01      1.45 o 
   3   2   7       31.58       29.25      1.48 o 
   4   2   7       18.56       21.36      1.73 o 
   5   2   7        4.70        4.67      1.21 o 
  -5   3   7       38.10       39.52      2.67 o 
  -4   3   7      165.89      172.72      5.68 o 
  -3   3   7        2.33        3.92      0.55 o 
  -2   3   7       64.81       71.74      1.50 o 
  -1   3   7       21.38       22.47      0.71 o 
   0   3   7       58.12       72.42      1.90 o 
   1   3   7      219.29      236.94      4.14 o 
   2   3   7       84.70       93.20      2.28 o 
   3   3   7       73.47       63.93      4.70 o 
   4   3   7       25.85       23.74      2.17 o 
  -5   4   7       12.44       15.30      2.14 o 
  -4   4   7        1.63        0.72      0.79 o 
  -3   4   7       78.87       79.93      4.51 o 
  -2   4   7       72.47       61.38      2.30 o 
  -1   4   7       27.13       29.41      1.81 o 
   0   4   7      606.95      611.84      8.23 o 
   1   4   7        1.55        0.74      0.29 o 
   2   4   7        1.67        1.82      0.61 o 
   3   4   7        0.06       -0.28      0.52 o 
   4   4   7        9.98        9.66      1.30 o 
  -5   5   7        4.44        3.82      1.14 o 
  -4   5   7      157.38      163.89      5.82 o 
  -3   5   7        0.71        1.67      0.66 o 
  -2   5   7      148.34      138.31      3.27 o 
  -1   5   7      149.68      152.95      2.73 o 
   0   5   7      113.37      107.54      2.17 o 
   1   5   7      121.91      116.02      3.00 o 
   2   5   7       78.42       66.29      3.30 o 
   3   5   7       97.16       96.68      2.94 o 
   4   5   7        0.01        0.27      0.67 o 
  -4   6   7       13.40       11.29      1.70 o 
  -3   6   7       33.25       34.64      3.73 o 
  -2   6   7       33.75       38.54      1.78 o 
  -1   6   7      165.37      182.27      3.81 o 
   0   6   7      108.02      107.85      2.84 o 
   1   6   7      111.11      122.38      4.75 o 
   2   6   7        0.16        0.71      0.40 o 
   3   6   7       19.40       21.41      1.77 o 
  -3   7   7       84.75       77.29      2.93 o 
  -2   7   7      103.32       93.40      2.71 o 
  -1   7   7       12.92       14.08      1.29 o 
   0   7   7       11.08       11.74      1.21 o 
   1   7   7       99.91      106.51      3.04 o 
   2   7   7       31.36       31.55      2.58 o 
  -2   8   7        6.98        4.00      1.04 o 
  -1   8   7       37.03       38.34      2.32 o 
   0   8   7       44.02       47.35      3.25 o 
   1   8   7        9.75        9.73      1.09 o 
   0  -9   8       10.76       10.77      2.22 o 
  -2  -8   8      174.03      151.82      4.04 o 
  -1  -8   8        2.06        1.93      0.68 o 
   0  -8   8       62.20       53.31      3.03 o 
   1  -8   8        2.00        5.22      1.47 o 
   2  -8   8       11.13       12.49      2.55 o 
  -3  -7   8       32.57       25.40      1.77 o 
  -2  -7   8       28.50       20.27      1.50 o 
  -1  -7   8      416.28      371.85      7.05 o 
   0  -7   8       10.07        8.91      1.15 o 
   1  -7   8        6.56        6.32      1.21 o 
   2  -7   8        0.04        0.68      0.79 o 
   3  -7   8        5.61        5.81      1.43 o 
  -4  -6   8      106.48      101.34      3.18 o 
  -3  -6   8      187.14      167.06      4.13 o 
  -2  -6   8       94.95       82.41      2.56 o 
  -1  -6   8       35.66       35.73      1.53 o 
   0  -6   8      120.07      115.35      2.88 o 
   1  -6   8        3.59        8.15      1.04 o 
   2  -6   8        5.37        3.81      0.80 o 
   3  -6   8       14.31       11.78      1.36 o 
  -4  -5   8       68.46       66.52      2.45 o 
  -3  -5   8        0.57        0.79      0.63 o 
  -2  -5   8      241.36      240.14      4.89 o 
  -1  -5   8       52.66       42.25      1.58 o 
   0  -5   8        0.35        1.27      0.40 o 
   1  -5   8       28.70       22.50      1.04 o 
   2  -5   8      380.77      349.48      6.62 o 
   3  -5   8        0.00        1.86      0.65 o 
   4  -5   8        2.49        2.14      0.99 o 
  -5  -4   8       13.09       14.24      1.34 o 
  -4  -4   8       69.64       73.07      2.46 o 
  -3  -4   8       57.86       60.05      2.42 o 
  -2  -4   8        1.22        1.79      0.45 o 
  -1  -4   8       14.28       10.69      0.78 o 
   0  -4   8      693.59      687.28      8.84 o 
   1  -4   8       41.83       34.90      1.05 o 
   2  -4   8       71.52       77.57      2.22 o 
   3  -4   8       73.04       74.51      3.43 o 
   4  -4   8        0.35        0.37      0.76 o 
  -5  -3   8       16.15       14.26      1.14 o 
  -4  -3   8       91.62       98.76      3.09 o 
  -3  -3   8        0.50        0.88      0.33 o 
  -2  -3   8      100.89      103.46      2.22 o 
  -1  -3   8       36.34       40.65      1.21 o 
   0  -3   8       29.80       41.80      1.21 o 
   1  -3   8      416.82      451.48      6.70 o 
   2  -3   8      254.69      245.24      5.07 o 
   3  -3   8        1.64        2.44      0.78 o 
   4  -3   8        4.58        4.79      1.76 o 
  -5  -2   8        9.29       12.85      1.06 o 
  -4  -2   8        0.01       -0.29      0.29 o 
  -3  -2   8       36.70       37.17      1.17 o 
  -2  -2   8        1.27        1.65      0.31 o 
  -1  -2   8      509.33      525.13      7.21 o 
   0  -2   8      177.16      191.50      2.96 o 
   1  -2   8        3.40        3.11      0.41 o 
   2  -2   8       43.84       56.83      2.07 o 
   3  -2   8      142.23      156.08      5.37 o 
   4  -2   8        0.30        0.24      0.81 o 
  -5  -1   8       59.52       58.69      2.18 o 
  -4  -1   8       15.72       18.86      1.08 o 
  -3  -1   8       47.01       45.15      2.67 o 
  -2  -1   8       69.51       74.51      1.43 o 
  -1  -1   8     1188.95     1198.63     12.78 o 
   0  -1   8      536.36      505.07      6.63 o 
   1  -1   8      316.41      309.89      4.75 o 
   2  -1   8      110.20      107.09      3.38 o 
   3  -1   8        2.58        4.48      0.78 o 
   4  -1   8      336.71      353.72     13.27 o 
   5  -1   8        1.95        0.30      1.67 o 
  -5   0   8        2.15        1.16      0.80 o 
  -4   0   8      173.45      179.32      4.00 o 
  -3   0   8      538.84      510.09      7.66 o 
  -2   0   8      474.87      471.13      5.83 o 
  -1   0   8       99.22       86.93      1.41 o 
   0   0   8      289.77      277.97      3.40 o 
   1   0   8        4.34        4.72      0.60 o 
   2   0   8      175.08      177.65      4.40 o 
   3   0   8       96.36       92.54      2.99 o 
   4   0   8        1.49        0.71      0.66 o 
   5   0   8       13.29       11.88      1.77 o 
  -5   1   8      126.08      127.89      7.71 o 
  -4   1   8       43.72       52.35      2.13 o 
  -3   1   8      512.91      501.29      7.44 o 
  -2   1   8       38.81       38.20      0.95 o 
  -1   1   8     1784.87     1810.32     20.23 o 
   0   1   8      562.84      556.96      6.28 o 
   1   1   8      174.00      162.88      3.09 o 
   2   1   8       28.32       27.55      1.16 o 
   3   1   8        0.29        0.80      0.55 o 
   4   1   8      250.58      248.83      6.22 o 
  -5   2   8       18.42       19.44      3.23 o 
  -4   2   8      174.07      176.41      5.93 o 
  -3   2   8      172.06      152.66      2.94 o 
  -2   2   8       82.33       80.84      1.66 o 
  -1   2   8       45.90       43.98      1.03 o 
   0   2   8     2042.89     2041.06     22.80 o 
   1   2   8       43.17       43.20      1.35 o 
   2   2   8      579.21      575.96      8.88 o 
   3   2   8      222.00      227.58      4.95 o 
   4   2   8       12.93       13.03      1.42 o 
  -5   3   8       13.63       13.90      1.69 o 
  -4   3   8       17.56       13.79      3.12 o 
  -3   3   8      244.22      245.06      4.71 o 
  -2   3   8      114.19       98.67      1.78 o 
  -1   3   8        3.70        4.97      0.41 o 
   0   3   8      490.25      526.82      7.21 o 
   1   3   8     1066.50     1022.36     14.55 o 
   2   3   8      485.04      437.02      7.14 o 
   3   3   8       27.88       35.44      1.72 o 
   4   3   8       40.38       36.42      2.43 o 
  -5   4   8        4.05        4.24      1.03 o 
  -4   4   8       12.50       12.96      1.59 o 
  -3   4   8       13.88       16.23      1.67 o 
  -2   4   8        2.27        1.38      0.31 o 
  -1   4   8      695.08      684.89      9.17 o 
   0   4   8      287.29      289.94      4.92 o 
   1   4   8        0.65        1.74      0.46 o 
   2   4   8      248.22      252.76      4.74 o 
   3   4   8      353.79      361.00     11.46 o 
   4   4   8       10.62        6.84      1.13 o 
  -4   5   8       65.37       65.46      3.32 o 
  -3   5   8       48.79       52.42      2.19 o 
  -2   5   8       40.48       41.76      1.42 o 
  -1   5   8       44.39       44.98      1.66 o 
   0   5   8      118.10      109.01      2.50 o 
   1   5   8      885.66      871.32     14.36 o 
   2   5   8       23.32       27.81      1.64 o 
   3   5   8        4.73        9.22      1.26 o 
  -4   6   8       18.82       23.05      3.64 o 
  -3   6   8       20.36       22.23      1.73 o 
  -2   6   8        2.85        4.17      0.62 o 
  -1   6   8      387.52      377.21      6.31 o 
   0   6   8       28.60       28.87      2.17 o 
   1   6   8        5.83        5.13      0.74 o 
   2   6   8        0.03        0.49      0.37 o 
   3   6   8      133.44      134.84      5.55 o 
  -3   7   8       85.08       88.65      3.27 o 
  -2   7   8       46.65       53.90      1.99 o 
  -1   7   8       65.23       62.65      3.07 o 
   0   7   8        0.22        0.34      0.51 o 
   1   7   8       33.90       35.52      1.77 o 
   2   7   8       10.08        9.69      1.09 o 
  -2   8   8        0.09       -0.29      0.41 o 
  -1   8   8        3.65        3.12      0.67 o 
   0   8   8      186.04      179.39      5.44 o 
  -2  -8   9        5.24        5.86      0.97 o 
  -1  -8   9       33.11       41.58      2.45 o 
   0  -8   9       83.50       97.17      4.31 o 
   1  -8   9        0.38       -0.61      0.74 o 
   2  -8   9        6.62       12.69      2.69 o 
  -3  -7   9       91.91       87.28      2.94 o 
  -2  -7   9      174.74      176.99      5.02 o 
  -1  -7   9       75.52       90.28      2.75 o 
   0  -7   9        9.99        8.98      1.36 o 
   1  -7   9        1.11        0.92      0.72 o 
   2  -7   9       21.43       23.81      3.41 o 
  -4  -6   9      299.35      288.22      6.32 o 
  -3  -6   9        0.44        0.38      0.53 o 
  -2  -6   9       10.41       15.12      1.24 o 
  -1  -6   9       36.97       35.07      1.62 o 
   0  -6   9      207.61      229.85      4.71 o 
   1  -6   9        4.54        7.70      0.99 o 
   2  -6   9       11.22       11.19      1.21 o 
   3  -6   9       58.71       63.09      4.95 o 
  -4  -5   9        0.60        0.79      0.57 o 
  -3  -5   9      128.19      116.36      3.90 o 
  -2  -5   9      267.30      276.73      5.51 o 
  -1  -5   9        3.60        4.79      0.69 o 
   0  -5   9       49.53       65.56      2.02 o 
   1  -5   9      407.10      404.98     12.05 o 
   2  -5   9      150.50      154.67      3.66 o 
   3  -5   9       63.68       56.52      3.05 o 
   4  -5   9        6.05        3.09      1.14 o 
  -5  -4   9       33.96       32.79      2.26 o 
  -4  -4   9       91.27       94.51      2.91 o 
  -3  -4   9        3.04        3.09      0.64 o 
  -2  -4   9       50.95       59.44      1.68 o 
  -1  -4   9      785.32      720.92     10.38 o 
   0  -4   9       93.27       92.72      2.31 o 
   1  -4   9        7.84        5.97      0.55 o 
   2  -4   9       77.07       71.28      2.16 o 
   3  -4   9      185.88      189.89      8.20 o 
   4  -4   9        0.02       -0.02      1.02 o 
  -5  -3   9       11.91       11.00      1.14 o 
  -4  -3   9        0.00        0.65      0.41 o 
  -3  -3   9        5.98        5.59      0.58 o 
  -2  -3   9       36.93       34.50      1.20 o 
  -1  -3   9        1.33        1.15      0.36 o 
   0  -3   9      294.47      233.75      3.95 o 
   1  -3   9      495.86      478.61      7.15 o 
   2  -3   9      106.81      105.15      3.14 o 
   3  -3   9        1.57        1.70      0.87 o 
  -5  -2   9        0.73        1.10      0.49 o 
  -4  -2   9       27.44       29.58      1.28 o 
  -3  -2   9       18.16       18.10      0.95 o 
  -2  -2   9       33.76       29.11      0.97 o 
  -1  -2   9      137.56      133.21      2.31 o 
   0  -2   9      206.78      189.27      3.01 o 
   1  -2   9        0.08        0.41      0.27 o 
   2  -2   9      127.93      116.44      3.52 o 
   3  -2   9      135.77      116.01      4.54 o 
   4  -2   9       15.53       11.53      1.66 o 
  -5  -1   9       64.79       66.11      2.05 o 
  -4  -1   9       23.43       24.08      1.35 o 
  -3  -1   9       14.67       16.89      0.93 o 
  -2  -1   9       43.45       43.31      1.05 o 
  -1  -1   9      412.89      391.36      4.66 o 
   0  -1   9      804.17      810.24      9.51 o 
   1  -1   9       28.61       37.61      1.20 o 
   2  -1   9        2.08        0.12      0.60 o 
   3  -1   9        0.01       -0.06      0.53 o 
   4  -1   9      169.03      146.16      7.31 o 
  -5   0   9        1.08        0.65      0.60 o 
  -4   0   9      163.85      174.77      3.55 o 
  -3   0   9       46.96       45.34      1.28 o 
  -2   0   9       45.62       43.44      0.97 o 
  -1   0   9       44.45       41.81      0.92 o 
   0   0   9      658.63      633.79      7.61 o 
   1   0   9        0.15       -0.04      0.23 o 
   2   0   9        0.26        0.86      0.52 o 
   3   0   9       30.91       29.29      2.19 o 
   4   0   9        8.51        9.65      2.80 o 
  -5   1   9        1.28        1.59      0.95 o 
  -4   1   9      126.19      125.42      3.53 o 
  -3   1   9       63.64       68.91      1.61 o 
  -2   1   9       56.08       57.38      1.24 o 
  -1   1   9      245.43      234.69      3.30 o 
   0   1   9        1.81        3.38      0.28 o 
   1   1   9        0.49        1.40      0.41 o 
   2   1   9       57.88       59.42      2.06 o 
   3   1   9      131.72      138.96      4.76 o 
   4   1   9       67.11       54.92      2.84 o 
  -5   2   9        1.05       -0.66      0.66 o 
  -4   2   9       47.84       52.88      2.21 o 
  -3   2   9        6.04        4.60      0.81 o 
  -2   2   9        2.34        0.88      0.20 o 
  -1   2   9       82.38       83.50      1.59 o 
   0   2   9        8.00        4.33      0.46 o 
   1   2   9       49.64       46.44      1.75 o 
   2   2   9       70.20       76.86      2.13 o 
   3   2   9       21.94       25.72      1.66 o 
   4   2   9       17.01       21.09      1.86 o 
  -5   3   9        0.17        2.12      1.05 o 
  -4   3   9       37.05       29.61      1.73 o 
  -3   3   9        1.41        0.72      0.37 o 
  -2   3   9       21.68       15.33      0.77 o 
  -1   3   9       86.71       84.94      1.82 o 
   0   3   9       68.22       54.53      1.58 o 
   1   3   9       32.29       36.00      1.34 o 
   2   3   9        3.90        2.03      0.45 o 
   3   3   9       47.18       41.98      1.88 o 
   4   3   9        7.15        8.29      1.50 o 
  -5   4   9        6.15        5.53      1.78 o 
  -4   4   9        0.50        0.75      0.62 o 
  -3   4   9        7.09        9.35      1.28 o 
  -2   4   9       49.13       45.27      1.30 o 
  -1   4   9        8.83       10.03      0.89 o 
   0   4   9      304.01      308.11      6.98 o 
   1   4   9      113.95      106.02      2.61 o 
   2   4   9       46.45       44.52      1.64 o 
   3   4   9       38.37       33.02      1.83 o 
  -4   5   9        0.38       -0.35      0.56 o 
  -3   5   9        9.56        9.33      0.89 o 
  -2   5   9       28.64       22.53      1.13 o 
  -1   5   9      203.74      203.87      3.91 o 
   0   5   9      138.76      134.78      2.98 o 
   1   5   9       28.61       25.96      1.53 o 
   2   5   9       33.12       33.58      1.78 o 
   3   5   9       85.54       86.49      2.99 o 
  -4   6   9        4.46        2.74      1.20 o 
  -3   6   9       57.30       59.68      2.45 o 
  -2   6   9       71.58       63.06      2.69 o 
  -1   6   9       42.89       50.12      1.87 o 
   0   6   9        9.71        9.19      0.97 o 
   1   6   9      141.54      134.18      3.60 o 
   2   6   9        2.80        0.79      0.40 o 
  -3   7   9       64.36       67.80      3.57 o 
  -2   7   9       18.91       21.52      1.51 o 
  -1   7   9        0.55       -0.15      0.31 o 
   0   7   9       33.03       35.20      2.09 o 
   1   7   9        6.12        5.91      0.72 o 
  -1   8   9       56.13       55.29      3.09 o 
  -1  -8  10       15.86       10.50      1.22 o 
   0  -8  10       40.38       37.85      5.43 o 
   1  -8  10       34.26       35.95      3.62 o 
  -3  -7  10      115.53      109.26      3.39 o 
  -2  -7  10       10.55        5.75      0.91 o 
  -1  -7  10       12.71       19.36      1.46 o 
   0  -7  10        8.24        5.03      3.01 o 
   1  -7  10       18.21       16.31      2.04 o 
   2  -7  10        0.03       -0.36      0.85 o 
  -3  -6  10       35.86       44.02      2.13 o 
  -2  -6  10        1.66        2.71      0.87 o 
  -1  -6  10      195.31      195.46      4.37 o 
   0  -6  10        1.07        0.40      0.46 o 
   1  -6  10        3.08       12.20      1.30 o 
   2  -6  10       10.26        9.18      1.57 o 
   3  -6  10       28.90       24.85      2.35 o 
  -4  -5  10       50.73       50.82      2.47 o 
  -3  -5  10       78.04       93.21      3.07 o 
  -2  -5  10       21.48       20.03      1.38 o 
  -1  -5  10       20.37       32.32      1.45 o 
   0  -5  10      119.08      132.00      2.86 o 
   1  -5  10       30.39       27.77      1.44 o 
   2  -5  10        0.50        1.61      0.58 o 
   3  -5  10       58.61       58.09      3.13 o 
  -4  -4  10        0.95        0.93      0.58 o 
  -3  -4  10       12.73       14.77      1.32 o 
  -2  -4  10      126.01      139.92      2.95 o 
  -1  -4  10       92.52      104.63      2.42 o 
   0  -4  10      283.44      319.26      5.25 o 
   1  -4  10       26.72       37.29      1.32 o 
   2  -4  10      128.99      140.38      7.24 o 
   3  -4  10       66.70       60.53      4.23 o 
   4  -4  10       11.97       10.32      3.22 o 
  -5  -3  10        1.86        1.24      0.51 o 
  -4  -3  10       37.41       42.13      1.70 o 
  -3  -3  10        0.51        0.29      0.35 o 
  -2  -3  10       55.86       49.43      1.71 o 
  -1  -3  10      228.17      211.81      3.79 o 
   0  -3  10      677.52      754.50     10.72 o 
   1  -3  10       27.90       22.92      1.29 o 
   2  -3  10       11.40        7.94      0.98 o 
   3  -3  10       79.25       96.77      5.42 o 
  -5  -2  10       20.62       21.19      1.40 o 
  -4  -2  10       20.61       17.10      1.06 o 
  -3  -2  10      117.62      112.34      2.37 o 
  -2  -2  10       99.00      110.33      2.22 o 
  -1  -2  10        0.16        0.35      0.17 o 
   0  -2  10      165.42      157.91      2.70 o 
   1  -2  10      169.33      173.93      3.65 o 
   2  -2  10      155.88      172.86      3.71 o 
   3  -2  10        6.54        5.39      1.27 o 
   4  -2  10       27.49       24.50      5.77 o 
  -5  -1  10        3.66        3.13      0.60 o 
  -4  -1  10      106.63      113.84      2.50 o 
  -3  -1  10       57.98       55.26      1.53 o 
  -2  -1  10      188.85      179.36      2.80 o 
  -1  -1  10      227.76      222.14      2.98 o 
   0  -1  10       31.51       35.46      0.94 o 
   1  -1  10        0.08       -0.11      0.24 o 
   2  -1  10       28.96       30.82      1.73 o 
   3  -1  10      133.61      150.86      5.03 o 
   4  -1  10       30.81       31.17      3.13 o 
  -5   0  10        3.31        2.84      0.64 o 
  -4   0  10       20.18       20.77      1.47 o 
  -3   0  10      370.40      352.76      5.27 o 
  -2   0  10       45.51       44.82      1.13 o 
  -1   0  10       30.94       35.12      0.87 o 
   0   0  10       13.42       26.57      0.79 o 
   1   0  10       51.81       55.78      1.46 o 
   2   0  10      163.47      186.84      4.84 o 
   3   0  10      129.84      113.06      4.24 o 
   4   0  10       73.67       88.16      5.46 o 
  -5   1  10        4.26        5.13      1.30 o 
  -4   1  10      182.08      191.09      4.27 o 
  -3   1  10       95.77      100.69      2.13 o 
  -2   1  10        0.33        0.35      0.18 o 
  -1   1  10        0.03       -0.16      0.16 o 
   0   1  10      274.38      263.08      4.04 o 
   1   1  10       19.44       27.19      1.15 o 
   2   1  10      358.73      360.87      6.23 o 
   3   1  10       31.72       32.42      1.94 o 
   4   1  10       14.59       18.23      1.74 o 
  -5   2  10        6.86        6.23      1.77 o 
  -4   2  10       11.60       14.40      2.51 o 
  -3   2  10       76.49       79.80      1.82 o 
  -2   2  10      216.38      215.88      3.24 o 
  -1   2  10       94.50       98.76      1.84 o 
   0   2  10      238.06      261.00      4.07 o 
   1   2  10       99.19       98.88      2.41 o 
   2   2  10       38.78       39.08      1.50 o 
   3   2  10       34.83       34.06      1.82 o 
   4   2  10       38.83       40.38      2.60 o 
  -5   3  10        0.74        0.72      0.70 o 
  -4   3  10      106.31      106.23      3.45 o 
  -3   3  10        1.14        2.31      0.39 o 
  -2   3  10        0.49        0.06      0.22 o 
  -1   3  10       69.20       66.64      1.48 o 
   0   3  10      308.21      315.16      5.40 o 
   1   3  10       24.96       25.05      1.37 o 
   2   3  10        0.18       -0.25      0.30 o 
   3   3  10      113.88      117.24      3.45 o 
  -4   4  10       13.74        9.72      1.14 o 
  -3   4  10       61.55       65.09      2.13 o 
  -2   4  10        0.63        0.43      0.22 o 
  -1   4  10        8.43       10.06      0.79 o 
   0   4  10       70.71       71.68      2.02 o 
   1   4  10      208.65      203.92      4.10 o 
   2   4  10       24.97       30.24      1.50 o 
   3   4  10       68.14       62.18      2.41 o 
  -4   5  10       35.02       37.11      2.50 o 
  -3   5  10        0.52        0.38      0.43 o 
  -2   5  10       19.69       21.27      1.16 o 
  -1   5  10       46.64       47.78      1.81 o 
   0   5  10       21.42       25.38      1.22 o 
   1   5  10        0.14       -0.30      0.30 o 
   2   5  10        1.86        0.97      0.51 o 
   3   5  10       31.18       36.41      2.07 o 
  -3   6  10       41.68       38.74      1.70 o 
  -2   6  10       31.28       24.60      1.83 o 
  -1   6  10      144.33      147.75      3.69 o 
   0   6  10        8.20        4.82      0.75 o 
   1   6  10        4.16        5.51      0.77 o 
   2   6  10       13.39       15.02      1.34 o 
  -2   7  10        3.72        4.02      0.72 o 
  -1   7  10       15.44       16.12      1.90 o 
   0   7  10        5.54        6.64      1.06 o 
   1   7  10       16.98       15.01      1.33 o 
   0  -8  11       13.87       10.73      1.65 o 
  -2  -7  11       18.55       16.12      1.42 o 
  -1  -7  11       24.84       18.86      1.89 o 
   0  -7  11        0.07       -0.06      0.99 o 
   1  -7  11       15.78       14.53      1.84 o 
   2  -7  11       43.18       42.87      3.87 o 
  -3  -6  11       42.64       39.12      2.25 o 
  -2  -6  11       91.58       80.13      2.64 o 
  -1  -6  11       43.13       47.32      1.93 o 
   0  -6  11       19.88       19.86      1.41 o 
   1  -6  11       36.42       26.94      3.41 o 
   2  -6  11        0.07        0.73      1.40 o 
  -4  -5  11       83.83       79.40      2.81 o 
  -3  -5  11       15.10       12.67      1.21 o 
  -2  -5  11        0.01       -0.02      0.44 o 
  -1  -5  11      145.53      109.86      2.94 o 
   0  -5  11       93.18       92.61      2.35 o 
   1  -5  11      113.74      102.51      2.87 o 
   2  -5  11        3.67        2.38      0.89 o 
   3  -5  11       14.49       12.54      2.83 o 
  -4  -4  11        1.63        1.28      0.58 o 
  -3  -4  11      131.36      114.98      3.19 o 
  -2  -4  11        0.42        0.53      0.40 o 
  -1  -4  11        1.99        3.27      0.59 o 
   0  -4  11      165.97      151.19      3.12 o 
   1  -4  11      103.15       81.54      2.67 o 
   2  -4  11       13.33        6.50      1.83 o 
   3  -4  11        5.84        2.46      2.80 o 
  -4  -3  11       84.14       81.42      2.40 o 
  -3  -3  11       36.87       42.70      1.38 o 
  -2  -3  11       12.70       13.06      1.01 o 
  -1  -3  11      242.02      232.02      4.45 o 
   0  -3  11        8.21        4.45      0.56 o 
   1  -3  11       61.39       72.92      2.19 o 
   2  -3  11       12.59       10.77      1.21 o 
   3  -3  11       64.32       53.33      3.99 o 
  -5  -2  11       56.39       53.16      1.98 o 
  -4  -2  11        0.81       -0.06      0.42 o 
  -3  -2  11       49.27       51.05      2.03 o 
  -2  -2  11       13.29       17.08      1.19 o 
  -1  -2  11       42.85       49.42      1.33 o 
   0  -2  11      177.65      157.99      3.15 o 
   1  -2  11       40.37       34.96      1.48 o 
   2  -2  11        1.74        0.11      0.45 o 
   3  -2  11       73.59       71.26      4.74 o 
   4  -2  11        6.74        9.61      4.18 o 
  -5  -1  11        4.29        4.11      0.64 o 
  -4  -1  11       54.86       52.98      1.63 o 
  -3  -1  11       81.34       75.26      1.86 o 
  -2  -1  11        8.13        8.75      0.59 o 
  -1  -1  11        4.75        3.94      0.49 o 
   0  -1  11        0.33        2.91      0.35 o 
   1  -1  11       35.81       37.16      1.33 o 
   2  -1  11       37.48       42.39      2.03 o 
   3  -1  11        0.66       -0.08      0.92 o 
   4  -1  11       20.67       17.15      2.81 o 
  -5   0  11        0.50       -0.48      0.48 o 
  -4   0  11       13.92        9.81      1.14 o 
  -3   0  11        3.91        1.97      0.35 o 
  -2   0  11      335.20      321.77      4.48 o 
  -1   0  11       38.45       34.44      0.96 o 
   0   0  11       20.63       31.15      1.08 o 
   1   0  11       86.78       88.97      2.02 o 
   2   0  11       25.95       30.17      1.71 o 
   3   0  11      181.05      203.60      6.43 o 
   4   0  11       11.07       12.04      1.85 o 
  -5   1  11       17.75       15.37      4.18 o 
  -4   1  11       59.60       60.06      1.85 o 
  -3   1  11        4.01        3.99      0.62 o 
  -2   1  11        5.62        6.26      0.72 o 
  -1   1  11       74.65       69.01      1.50 o 
   0   1  11       12.20       10.90      0.75 o 
   1   1  11      427.39      445.35      7.26 o 
   2   1  11       30.37       25.87      1.37 o 
   3   1  11        1.05        0.90      0.71 o 
   4   1  11       30.70       29.68      4.91 o 
  -5   2  11        0.75        0.14      0.63 o 
  -4   2  11        8.20        9.56      1.79 o 
  -3   2  11      108.38      101.82      2.43 o 
  -2   2  11       45.73       45.96      1.22 o 
  -1   2  11      232.19      230.78      3.47 o 
   0   2  11       13.97       13.95      0.95 o 
   1   2  11       24.45       27.47      1.47 o 
   2   2  11        5.07        5.10      0.79 o 
   3   2  11       54.91       59.39      2.69 o 
  -4   3  11       66.87       69.94      3.24 o 
  -3   3  11        9.64        9.43      0.72 o 
  -2   3  11       63.52       60.20      1.46 o 
  -1   3  11       11.27       13.35      0.85 o 
   0   3  11       15.95       11.54      0.88 o 
   1   3  11      309.02      331.48      5.88 o 
   2   3  11       23.12       23.91      1.56 o 
   3   3  11        3.65        3.97      1.28 o 
  -4   4  11        7.25        7.39      0.92 o 
  -3   4  11       80.87       74.28      2.05 o 
  -2   4  11      100.20       92.09      2.78 o 
  -1   4  11       20.68       22.21      1.17 o 
   0   4  11      459.61      446.95      7.39 o 
   1   4  11        3.01        3.48      0.56 o 
   2   4  11       53.32       56.78      2.01 o 
   3   4  11       24.23       23.78      2.05 o 
  -4   5  11       28.48       28.56      1.57 o 
  -3   5  11       11.28       13.18      1.59 o 
  -2   5  11      172.54      169.03      3.62 o 
  -1   5  11        0.03        0.28      0.44 o 
   0   5  11       12.97       18.09      1.46 o 
   1   5  11       36.79       34.68      1.72 o 
   2   5  11      151.38      140.69      4.08 o 
  -3   6  11       17.10       18.40      1.37 o 
  -2   6  11        0.38        0.86      0.45 o 
  -1   6  11        0.03        0.58      0.43 o 
   0   6  11      229.53      237.80      8.09 o 
   1   6  11        0.40        0.33      0.41 o 
  -1   7  11       28.51       21.75      2.31 o 
   0   7  11        0.56        0.44      0.49 o 
  -2  -7  12        8.67       10.51      1.42 o 
  -1  -7  12       47.06       46.37      2.07 o 
   0  -7  12        0.97        0.93      1.22 o 
   1  -7  12       26.47       33.42      2.55 o 
  -3  -6  12       52.94       51.83      2.22 o 
  -2  -6  12       22.71       29.02      1.87 o 
  -1  -6  12        0.06        0.64      0.58 o 
   0  -6  12       96.80      115.31      3.17 o 
   1  -6  12        2.99        0.18      0.57 o 
   2  -6  12       46.66       33.19      4.47 o 
  -3  -5  12        0.01       -0.16      0.50 o 
  -2  -5  12       71.28       65.40      2.31 o 
  -1  -5  12       89.30      116.05      3.13 o 
   0  -5  12      105.09      101.02      2.55 o 
   1  -5  12       13.77       23.92      1.89 o 
   2  -5  12       28.01       14.56      2.76 o 
  -4  -4  12       32.85       31.45      1.87 o 
  -3  -4  12       70.75       76.49      2.54 o 
  -2  -4  12       54.57       42.25      1.55 o 
  -1  -4  12       11.04        9.27      0.91 o 
   0  -4  12      172.95      182.98      3.63 o 
   1  -4  12       53.13       65.28      2.17 o 
   2  -4  12       17.73       16.36      1.97 o 
   3  -4  12       28.89       32.29      3.81 o 
  -4  -3  12       19.20       20.10      1.86 o 
  -3  -3  12       21.43       17.91      1.16 o 
  -2  -3  12       86.45       90.43      2.30 o 
  -1  -3  12       19.91       30.18      1.42 o 
   0  -3  12       45.78       37.39      1.35 o 
   1  -3  12      115.06       99.38      2.75 o 
   2  -3  12      149.77      166.61      4.73 o 
   3  -3  12        7.48        4.36      1.44 o 
  -4  -2  12        5.73        6.99      1.04 o 
  -3  -2  12        6.41        9.17      0.83 o 
  -2  -2  12        1.71        0.85      0.30 o 
  -1  -2  12      214.65      176.94      3.41 o 
   0  -2  12      123.22      137.69      3.17 o 
   1  -2  12        3.10        6.92      0.84 o 
   2  -2  12       19.83       14.23      1.44 o 
   3  -2  12       86.49       91.88      5.69 o 
  -5  -1  12       18.53       19.34      1.37 o 
  -4  -1  12        2.80        3.72      0.80 o 
  -3  -1  12       21.56       19.84      1.11 o 
  -2  -1  12        1.41        1.24      0.33 o 
  -1  -1  12      156.69      148.57      2.70 o 
   0  -1  12        3.83        0.13      0.26 o 
   1  -1  12      159.97      132.28      3.68 o 
   2  -1  12        2.58        2.03      0.74 o 
   3  -1  12        1.50        0.36      1.09 o 
  -5   0  12        1.39        1.01      0.49 o 
  -4   0  12        1.11        2.31      0.68 o 
  -3   0  12      149.19      146.69      2.75 o 
  -2   0  12      120.44      131.46      2.35 o 
  -1   0  12      112.19      109.36      2.26 o 
   0   0  12        3.56        2.55      0.40 o 
   1   0  12        5.36        5.52      0.60 o 
   2   0  12       46.82       33.56      2.17 o 
   3   0  12      122.56      127.76      4.19 o 
  -5   1  12       56.39       62.14      3.49 o 
  -4   1  12       42.37       40.80      2.30 o 
  -3   1  12       69.37       66.67      1.75 o 
  -2   1  12        1.19        0.31      0.25 o 
  -1   1  12      306.81      310.64      4.77 o 
   0   1  12       25.04       19.79      1.01 o 
   1   1  12       32.68       34.78      1.83 o 
   2   1  12       15.30       17.86      1.25 o 
   3   1  12        0.63        0.79      0.75 o 
  -4   2  12       52.76       56.73      2.03 o 
  -3   2  12      101.11      110.32      2.63 o 
  -2   2  12        0.10        0.50      0.23 o 
  -1   2  12       13.24       12.98      0.86 o 
   0   2  12       52.22       38.70      1.29 o 
   1   2  12       15.41       19.06      1.22 o 
   2   2  12       15.41       12.50      1.06 o 
   3   2  12       17.39       14.62      1.63 o 
  -4   3  12       41.06       38.85      1.96 o 
  -3   3  12       47.28       47.40      1.62 o 
  -2   3  12        2.82        3.96      0.65 o 
  -1   3  12       34.60       41.77      1.36 o 
   0   3  12        6.27       10.67      0.96 o 
   1   3  12       31.77       24.86      1.94 o 
   2   3  12       45.07       42.71      1.73 o 
   3   3  12        1.30        2.57      0.82 o 
  -4   4  12       31.05       32.31      1.90 o 
  -3   4  12        0.09        0.52      0.34 o 
  -2   4  12        3.40        3.55      0.64 o 
  -1   4  12       16.05       14.40      1.05 o 
   0   4  12       70.47       79.03      2.28 o 
   1   4  12        1.99        1.30      0.40 o 
   2   4  12        3.52        3.81      0.59 o 
  -3   5  12       14.18       15.54      1.55 o 
  -2   5  12        1.81        2.48      0.75 o 
  -1   5  12        0.09        0.31      0.42 o 
   0   5  12        3.20        4.49      0.95 o 
   1   5  12       44.45       38.56      1.89 o 
  -2   6  12       13.68       12.61      1.34 o 
  -1   6  12       75.12       85.05      3.32 o 
   0   6  12        7.82       10.14      1.08 o 
  -1  -7  13       20.68       24.25      1.96 o 
   0  -7  13       39.03       46.47      2.96 o 
  -2  -6  13        0.00        0.18      0.53 o 
  -1  -6  13        1.62        1.24      0.64 o 
   0  -6  13        3.73        1.63      0.70 o 
   1  -6  13       16.83       14.38      2.46 o 
  -3  -5  13       10.67        8.41      1.23 o 
  -2  -5  13       54.40       52.69      2.09 o 
  -1  -5  13       28.46       35.27      1.82 o 
   0  -5  13        0.29        0.65      0.47 o 
   1  -5  13        4.60        3.23      1.78 o 
   2  -5  13       30.08       20.95      5.11 o 
  -4  -4  13       41.19       36.99      2.77 o 
  -3  -4  13        2.31        2.70      0.75 o 
  -2  -4  13        0.42        2.58      0.55 o 
  -1  -4  13       17.65       14.42      1.17 o 
   0  -4  13       36.65       43.05      1.85 o 
   1  -4  13        0.52        1.77      0.64 o 
   2  -4  13       34.48       33.37      7.19 o 
  -4  -3  13        2.49        2.66      0.60 o 
  -3  -3  13        2.93        4.31      0.68 o 
  -2  -3  13       10.17       12.18      0.96 o 
  -1  -3  13       29.98       44.57      1.54 o 
   0  -3  13       22.73       25.85      1.58 o 
   1  -3  13      104.87      110.11      3.02 o 
   2  -3  13        1.46        0.69      0.77 o 
   3  -3  13       10.89        6.96      3.54 o 
  -4  -2  13        0.78        0.99      0.38 o 
  -3  -2  13        8.39        7.55      0.72 o 
  -2  -2  13       15.47       17.09      1.10 o 
  -1  -2  13       57.81       74.01      1.99 o 
   0  -2  13        2.53        1.73      0.42 o 
   1  -2  13       15.11       22.52      1.83 o 
   2  -2  13       12.73       17.21      1.63 o 
   3  -2  13       35.32       39.52      3.61 o 
  -4  -1  13       15.94       13.18      0.98 o 
  -3  -1  13        4.48        6.66      0.68 o 
  -2  -1  13        1.29        1.08      0.36 o 
  -1  -1  13       92.09       89.58      1.99 o 
   0  -1  13      198.90      210.58      4.04 o 
   1  -1  13        5.61       12.33      1.12 o 
   2  -1  13       64.16       69.95      2.90 o 
   3  -1  13       22.90       19.76      3.50 o 
  -4   0  13       45.49       46.07      1.71 o 
  -3   0  13        5.43        7.01      0.66 o 
  -2   0  13       19.74       23.57      0.97 o 
  -1   0  13       20.31       28.93      1.26 o 
   0   0  13        1.38        1.90      0.41 o 
   1   0  13      122.18      118.05      2.57 o 
   2   0  13        2.96        8.29      1.18 o 
   3   0  13        3.13        3.51      1.00 o 
  -4   1  13       52.73       52.48      2.10 o 
  -3   1  13       85.99       85.79      1.92 o 
  -2   1  13        2.02        3.42      0.36 o 
  -1   1  13       15.36       19.39      1.07 o 
   0   1  13       71.26       98.43      2.25 o 
   1   1  13       37.88       33.92      1.45 o 
   2   1  13        0.02        0.58      0.34 o 
   3   1  13       36.50       47.08      2.50 o 
  -4   2  13       44.71       42.88      1.76 o 
  -3   2  13        0.10        0.36      0.61 o 
  -2   2  13        8.82       11.42      0.81 o 
  -1   2  13       31.69       28.93      1.17 o 
   0   2  13        2.43        6.71      0.75 o 
   1   2  13       14.58       13.75      1.07 o 
   2   2  13       85.67       97.18      2.99 o 
  -4   3  13       26.45       22.26      1.54 o 
  -3   3  13       35.48       36.80      1.44 o 
  -2   3  13       12.65       15.77      1.09 o 
  -1   3  13       36.93       40.61      1.39 o 
   0   3  13       86.04       86.53      2.56 o 
   1   3  13       71.61       76.95      2.35 o 
   2   3  13        4.90        4.91      0.70 o 
  -3   4  13        1.08        1.56      0.50 o 
  -2   4  13       46.61       47.28      1.68 o 
  -1   4  13      122.33      135.35      3.20 o 
   0   4  13        0.04        0.71      0.41 o 
   1   4  13       20.27       22.22      1.50 o 
   2   4  13       48.06       49.61      2.24 o 
  -2   5  13       16.35       15.44      1.31 o 
  -1   5  13       29.50       32.14      1.76 o 
   0   5  13      117.57      111.48      2.99 o 
   1   5  13       31.15       36.96      2.02 o 
  -1  -6  14        1.33        0.91      0.59 o 
   0  -6  14        5.77        0.64      0.67 o 
  -2  -5  14       10.69       12.80      1.20 o 
  -1  -5  14        9.12        7.70      0.99 o 
   0  -5  14        0.39        0.93      0.64 o 
   1  -5  14        6.54        7.60      1.58 o 
  -3  -4  14        0.23        0.06      0.51 o 
  -2  -4  14        8.36        5.13      0.74 o 
  -1  -4  14       74.65       91.58      2.48 o 
   0  -4  14       16.77       16.62      1.37 o 
   1  -4  14        3.17        2.22      0.72 o 
   2  -4  14       16.98       14.37      2.56 o 
  -3  -3  14        5.39        4.43      0.78 o 
  -2  -3  14        0.00       -0.08      0.42 o 
  -1  -3  14       27.13       18.60      1.18 o 
   0  -3  14      105.61       93.38      2.82 o 
   1  -3  14        3.14        6.07      1.28 o 
   2  -3  14        0.07        0.63      0.84 o 
  -4  -2  14        0.11       -0.05      0.47 o 
  -3  -2  14        8.45        5.56      0.62 o 
  -2  -2  14       36.70       34.08      1.46 o 
  -1  -2  14       48.92       44.95      1.84 o 
   0  -2  14       14.50       13.40      1.08 o 
   1  -2  14        3.10        0.26      0.55 o 
   2  -2  14       20.39       15.80      1.61 o 
  -4  -1  14       17.59       19.72      1.22 o 
  -3  -1  14       51.90       45.74      1.51 o 
  -2  -1  14        0.86        1.93      0.86 o 
  -1  -1  14       15.92        9.99      0.81 o 
   0  -1  14       29.65       36.13      1.44 o 
   1  -1  14        4.81        6.86      0.93 o 
   2  -1  14       14.18       15.35      1.65 o 
  -4   0  14       34.08       31.28      1.55 o 
  -3   0  14       70.24       65.50      1.84 o 
  -2   0  14       25.28       22.68      1.01 o 
  -1   0  14        0.03        1.12      0.30 o 
   0   0  14        1.21        0.74      0.34 o 
   1   0  14        4.53        4.79      0.64 o 
   2   0  14       11.54        8.53      1.27 o 
  -4   1  14      104.45       99.16      2.99 o 
  -3   1  14       33.30       33.07      1.19 o 
  -2   1  14        6.01        3.46      0.52 o 
  -1   1  14       12.92        8.86      1.37 o 
   0   1  14        7.21       11.80      0.87 o 
   1   1  14       26.58       24.40      1.38 o 
   2   1  14       37.34       38.17      2.57 o 
  -4   2  14        1.18        0.46      0.34 o 
  -3   2  14       18.16       19.65      1.31 o 
  -2   2  14        2.84        3.24      0.54 o 
  -1   2  14       32.12       34.57      1.42 o 
   0   2  14        9.67       10.37      0.86 o 
   1   2  14       16.20       19.81      1.37 o 
   2   2  14        0.03       -0.04      0.48 o 
  -3   3  14        0.03        0.77      0.32 o 
  -2   3  14        2.17        2.73      0.49 o 
  -1   3  14       38.72       42.46      1.48 o 
   0   3  14       26.97       21.50      1.38 o 
   1   3  14        4.89        3.47      0.89 o 
  -3   4  14       32.69       28.74      1.80 o 
  -2   4  14        6.66        7.30      0.81 o 
  -1   4  14        0.22        1.07      0.39 o 
   0   4  14       30.98       38.19      1.73 o 
   1   4  14       24.81       23.16      1.54 o 
  -1   5  14       84.60       83.43      2.89 o 
   0   5  14       14.44       19.82      1.41 o 
  -2  -5  15        3.43        1.06      0.64 o 
  -1  -5  15        5.82        7.18      1.49 o 
   0  -5  15       16.35       14.34      1.56 o 
  -2  -4  15       22.64       29.69      1.56 o 
  -1  -4  15        2.03        0.88      0.50 o 
   0  -4  15       48.64       60.68      2.34 o 
   1  -4  15        7.55        9.45      1.22 o 
  -3  -3  15        5.22        4.98      0.82 o 
  -2  -3  15       14.63       15.59      1.16 o 
  -1  -3  15       83.73       92.39      2.89 o 
   0  -3  15       27.32       40.78      1.91 o 
   1  -3  15       16.01       20.24      1.55 o 
  -3  -2  15       44.62       51.17      1.67 o 
  -2  -2  15       22.73       32.62      1.83 o 
  -1  -2  15        4.04        3.98      0.77 o 
   0  -2  15       64.64       60.80      2.26 o 
   1  -2  15        9.35       14.42      1.32 o 
   2  -2  15        3.08        4.77      1.00 o 
  -3  -1  15        2.26        1.31      0.58 o 
  -2  -1  15       86.37       81.85      2.23 o 
  -1  -1  15       34.85       45.61      1.92 o 
   0  -1  15        0.03       -0.32      0.32 o 
   1  -1  15       10.96        8.68      1.13 o 
   2  -1  15       36.51       44.37      3.23 o 
  -3   0  15       20.16       25.72      1.55 o 
  -2   0  15       33.09       32.30      1.44 o 
  -1   0  15        8.73        3.14      0.51 o 
   0   0  15       32.54       33.62      1.46 o 
   1   0  15        0.03        1.20      0.41 o 
   2   0  15        0.24        0.74      0.71 o 
  -3   1  15        0.45       -0.02      0.36 o 
  -2   1  15       12.51       16.95      1.14 o 
  -1   1  15       12.69       13.50      1.33 o 
   0   1  15       14.13       16.54      1.09 o 
   1   1  15       58.59       43.61      1.76 o 
   2   1  15       32.95       38.76      2.68 o 
  -3   2  15       14.54       13.66      1.09 o 
  -2   2  15       66.11       62.53      2.01 o 
  -1   2  15       13.86        9.12      1.36 o 
   0   2  15      119.76      130.83      3.64 o 
   1   2  15        0.26        0.44      0.40 o 
  -2   3  15       43.39       42.03      1.90 o 
  -1   3  15       52.51       51.05      2.16 o 
   0   3  15        6.53        9.82      1.35 o 
   1   3  15       35.32       35.29      1.90 o 
  -1   4  15        2.11        3.23      0.94 o 
   0   4  15      115.11      107.32      3.25 o 
  -1  -4  16        9.60       10.54      1.22 o 
   0  -4  16       31.89       26.82      1.86 o 
  -2  -3  16       34.83       28.69      1.50 o 
  -1  -3  16       44.93       49.12      2.25 o 
   0  -3  16        2.08        2.17      0.74 o 
   1  -3  16        2.25        2.56      0.78 o 
  -3  -2  16       12.38       15.66      1.79 o 
  -2  -2  16        0.07        0.85      0.61 o 
  -1  -2  16       65.90       59.16      3.06 o 
   0  -2  16       32.85       27.45      1.79 o 
   1  -2  16        3.20        2.57      0.77 o 
  -3  -1  16       42.77       43.58      1.62 o 
  -2  -1  16       29.72       34.19      1.92 o 
  -1  -1  16        1.43        0.39      0.57 o 
   0  -1  16        4.18        8.69      0.84 o 
   1  -1  16       12.91       11.73      1.22 o 
  -3   0  16        0.00       -0.24      0.49 o 
  -2   0  16       14.27       12.21      1.40 o 
  -1   0  16       44.74       49.54      1.95 o 
   0   0  16        1.38        3.05      0.51 o 
   1   0  16        2.75        7.18      1.11 o 
  -3   1  16       13.04       12.23      1.76 o 
  -2   1  16        2.52        2.26      0.61 o 
  -1   1  16        6.94        3.11      0.54 o 
   0   1  16       15.26       15.39      1.29 o 
   1   1  16       72.19       85.74      2.66 o 
  -2   2  16        2.97        4.22      0.58 o 
  -1   2  16       37.35       52.29      2.11 o 
   0   2  16        5.61        5.93      0.74 o 
  -1   3  16        0.02       -0.13      0.35 o 
  -1  -2  17       41.12       42.89      2.16 o 
   0  -2  17       10.64       17.21      1.51 o 
  -2  -1  17        0.72        0.92      0.70 o 
  -1  -1  17        1.21        0.67      0.82 o 
   0  -1  17       25.99       19.99      1.44 o 
  -2   0  17        0.01       -0.15      0.61 o 
  -1   0  17       27.63       30.06      1.62 o 
   0   0  17        2.62        1.68      0.43 o 
  -1   1  17        0.11        0.08      0.47 o 
                                                 
